# Supplementary material for: An Effective Method to Identify Shared Pathways and Common Factors among Neurodegenerative Diseases
Source: PLoS One. 2015 Nov 17;10(11):e0143045. doi: 10.1371/journal.pone.0143045 (PMC4648499; doi:10.1371/journal.pone.0143045)
Supplement: S1 File — (XLS) [file pone.0143045.s001.xls]

## Sheet: GEO_File_List
List of collected gene expression data sets of AD, PD and HD (March, 2014)
	GEO accession	Sample tissue	Platform
PD vs Normal	GSE6613	Whole blood	HG-U133A
	GSE7621	Substantia nigra	HG-U133_Plus_2
	GSE8397	Substantia nigra	HG-U133A/B
	GSE19587	Dorsal Motor Nucleus of the Vagus; Inferior Olivary Nucleus	HG-U133A_2
	GSE20153	Lymphoblasts	HG-U133_Plus_2
	GSE20168	Prefrontal area	HG-U133A
	GSE20186	Substantia nigra	HG-U133A
	GSE20291	Brain putamen	HG-U133A
	GSE20292	Substantia nigra	HG-U133A
	GSE20333	Substantia nigra	HG-Focus
	GSE24378	Dopamine (DA) neurons	U133_X3P
AD vs Normal	GSE1297	Hippocampus	HG-U133A
	GSE4757	Entorhinal cortex	HG-U133_Plus_2
	GSE26972	Entorhinal cortex	HuEx-1_0-st
	GSE28146	Hippocampus	HG-U133_Plus_2
	GSE36980	Frontal cortex	HuGene-1_0-st
	GSE37263	Neocortex	HuEx-1_0-st
	GSE45596	Brain microvessel	Agilent-014850
	GSE53890	Frontal cortex	HG-U133_Plus_2
HD vs Normal	GSE8762	Lymphocyte	HG-U133_Plus_2
