# Supplementary material for: An Effective Method to Identify Shared Pathways and Common Factors among Neurodegenerative Diseases
Source: PLoS One. 2015 Nov 17;10(11):e0143045. doi: 10.1371/journal.pone.0143045 (PMC4648499; doi:10.1371/journal.pone.0143045)
Supplement: S2 File — (XLS) [file pone.0143045.s002.xls]

## Sheet: Enrich_Pathway
Detailed information of 81 enriched pathways, including adjusted p-value, number, percentage and list of associated genes. (Pathways mentioned in paper are labeled in bold)
Class			KEGG Pathway	Nr. Genea	% Asso. Geneb	Adj. P Valuec	List of Associated Gene
Human Functional Pathway	Translation		Ribosome	43	31.9	2.24e-08	RPL10,RPL13,RPL15,RPL17,RPL18,RPL19,RPL23,RPL23A,RPL24,RPL26,RPL27A,RPL31,RPL34,RPL35,RPL36,RPL36AL,RPL38,RPL4,RPL5,RPL6,RPL7,RPL7A,RPL8,RPLP0,RPLP1,RPS11,RPS13,RPS15A,RPS16,RPS18,RPS19,RPS2,RPS20,RPS21,RPS25,RPS3,RPS3A,RPS6,RPS7,RPS8,RPS9,RPSA,UBA52
	Replication and repair		Mismatch repair	12	52.2	2.61e-05	EXO1,MLH1,MSH2,PCNA,RFC1,RFC2,RFC3,RFC4,RFC5,RPA1,RPA2,SSBP1
			DNA replication	12	33.3	0.000761	FEN1,PCNA,POLA1,POLA2,RFC1,RFC2,RFC3,RFC4,RFC5,RPA1,RPA2,SSBP1
	Cell growth and death		Apoptosis	57	66.3	2.22e-30	AIFM1,AKT1,AKT2,AKT3,APAF1,ATM,BAD,BAX,BCL2,BCL2L1,BID,BIRC2,BIRC3,BIRC7,CASP10,CASP3,CASP6,CASP7,CASP8,CASP9,CFLAR,CHUK,CSF2RB,CYCS,DFFA,DFFB,FADD,FAS,FASLG,IKBKB,IKBKG,IL1A,IL1R1,IRAK1,MAP3K14,MYD88,NFKB1,NGF,NTRK1,PIK3CA,PIK3R1,PPP3CA,PRKACA,PRKACB,PRKACG,PRKAR2A,PRKX,RELA,RIPK1,TNF,TNFRSF10A,TNFRSF10B,TNFRSF1A,TP53,TRADD,TRAF2,XIAP
			Cell cycle	48	38.7	1.33e-12	RPL10,ATM,ATR,BUB1B,BUB3,CCND1,CCND2,CCND3,CCNE1,CDC25A,CDC25B,CDC25C,CDC27,CDC6,CDK2,CDK4,CDK6,CDKN1A,CDKN1B,CDKN2A,CHEK1,CREBBP,CUL1,E2F1,EP300,GSK3B,HDAC1,HDAC2,MAD2L1,MDM2,MYC,PCNA,PRKDC,RB1,RBX1,SFN,SMAD2,SMAD3,SMAD4,TP53,WEE1,YWHAB,YWHAE,YWHAG,YWHAH,YWHAQ,YWHAZ,ZBTB17
			p53 signaling pathway	32	47.1	4.44e-11	APAF1,ATM,ATR,BAX,BID,CASP3,CASP8,CASP9,CCND1,CCND2,CCND3,CCNE1,CDK2,CDK4,CDK6,CDKN1A,CDKN2A,CHEK1,CYCS,FAS,IGF1,MDM2,MDM4,PMAIP1,PTEN,RFWD2,SERPINE1,SFN,TNFRSF10B,TP53,TP73,TSC2
			Oocyte meiosis	41	37.3	3.22e-10	AR,AURKA,BTRC,CALM1,CALM2,CALM3,CAMK2D,CCNE1,CDC25C,CDC27,CDK2,CUL1,FBXW11,IGF1,IGF1R,INS,MAD2L1,MAP2K1,MAPK1,MAPK3,PGR,PPP1CA,PPP1CC,PPP2CA,PPP2R1A,PPP2R5A,PPP2R5C,PPP2R5D,PPP3CA,PRKACA,PRKACB,PRKACG,PRKX,RBX1,SLK,YWHAB,YWHAE,YWHAG,YWHAH,YWHAQ,YWHAZ
	Cell communication		Focal adhesion	72	35	3.37e-16	ACTB,ACTG1,ACTN4,AKT1,AKT2,AKT3,BAD,BCAR1,BCL2,BIRC2,BIRC3,BRAF,CCND1,CCND2,CCND3,CDC42,COL1A1,CRK,CTNNB1,EGFR,FN1,FYN,GSK3B,HRAS,IGF1,IGF1R,ILK,ITGA1,ITGA6,ITGB1,ITGB4,JUN,LAMA1,LAMA2,LAMA3,LAMA4,LAMA5,LAMB1,LAMB2,LAMB3,LAMB4,LAMC1,LAMC2,LAMC3,MAP2K1,MAPK1,MAPK3,MAPK8,MET,MYL12B,MYL9,PAK1,PAK2,PAK4,PIK3CA,PIK3R1,PPP1CA,PPP1CC,PPP1R12A,PRKCA,PRKCB,PTEN,PTK2,PXN,RAC1,RAF1,RAP1A,RHOA,ROCK1,SRC,VAV1…
			Tight junction	45	33.6	1.61e-09	ACTB,ACTG1,ACTN4,AKT1,AKT2,AKT3,CDC42,CDK4,CSNK2A1,CTNNB1,CTTN,EPB41L1,EPB41L2,EPB41L3,GNAI2,HCLS1,HRAS,KRAS,LLGL1,MYH10,MYH11,MYH9,MYL12B,MYL9,NRAS,PARD3,PARD6A,PARD6B,PPP2CA,PPP2R1A,PPP2R2A,PPP2R2B,PRKCA,PRKCB,PRKCD,PRKCE,PRKCI,PRKCQ,PRKCZ,PTEN,RHOA,SPTAN1,SRC,TJP2,YBX3
			Adherens junction	30	41.1	9.34e-09	ACTB,ACTG1,ACTN4,BAIAP2,CDC42,CDH1,CREBBP,CSNK2A1,CTNNB1,CTNND1,EGFR,EP300,FYN,IGF1R,MAPK1,MAPK3,MET,PARD3,PTPN1,PTPN6,RAC1,RHOA,SMAD2,SMAD3,SMAD4,SNAI1,SNAI2,SRC,TCF7L2,TGFBR1
			Gap junction	30	33.7	1.42e-06	CSNK1D,EGFR,GNA11,GNAI2,GNAQ,GNAS,HRAS,KRAS,MAP2K1,MAP2K2,MAP2K5,MAP3K2,MAPK1,MAPK3,NRAS,PRKACA,PRKACB,PRKACG,PRKCA,PRKCB,PRKX,RAF1,SRC,TUBA1A,TUBA1B,TUBA1C,TUBA3C,TUBB,TUBB1,TUBB2A
	Signal transduction		PI3K-Akt signaling pathway	130	37.6	3.68e-34	AKT1,AKT2,AKT3,ATF4,BAD,BCL2,BCL2L1,BCL2L11,BRCA1,CASP9,CCND1,CCND2,CCND3,CCNE1,CDC37,CDK2,CDK4,CDK6,CDKN1A,CDKN1B,CHUK,COL1A1,CREB1,CREB3,CREB3L1,CREB3L2,CREB3L3,CREB3L4,CREB5,CRTC2,EGFR,EIF4B,EIF4E,EIF4EBP1,FASLG,FGF2,FN1,FOXO3,GNB1,GNB2,GNG2,GSK3B,GYS1,GYS2,HRAS,HSP90AA1,HSP90AB1,HSP90B1,IFNB1,IGF1,IGF1R,IKBKB,IKBKG,IL4,INS,IRS1,ITGA1,ITGA6,ITGB1,ITGB4,KITLG,KRAS,LAMA1,LAMA2,LAMA3,LAMA4,LAMA5,…
			MAPK signaling pathway	90	34.7	2.83e-20	AKT1,AKT2,AKT3,ARRB1,ATF4,BRAF,CASP3,CDC25B,CDC42,CHUK,CRK,DAXX,EGFR,FAS,FASLG,FGF2,GNA12,HRAS,HSPA1A,HSPA1B,HSPA2,HSPA8,HSPB1,IKBKB,IKBKG,IL1A,IL1R1,IL1R2,JUN,KRAS,MAP2K1,MAP2K2,MAP2K3,MAP2K4,MAP2K5,MAP2K6,MAP2K7,MAP3K1,MAP3K14,MAP3K2,MAP3K3,MAP3K4,MAP3K5,MAP4K1,MAPK1,MAPK11,MAPK14,MAPK3,MAPK8,MAPK8IP3,MAPKAPK2,MAPT,MAX,MEF2C,MKNK2,MYC,NFATC1,NFATC3,NFKB1,NGF,NR4A1,NRAS,NTRK1,NTRK2,PAK1,PAK2,PLA…
			TNF signaling pathway	53	48.2	5.32e-19	AKT1,AKT2,AKT3,ATF4,BCL3,BIRC2,BIRC3,CASP10,CASP3,CASP7,CASP8,CCL2,CEBPB,CFLAR,CHUK,CREB1,CREB3,CREB3L1,CREB3L2,CREB3L3,CREB3L4,CREB5,DNM1L,FADD,FAS,IKBKB,IKBKG,JUN,MAP2K1,MAP2K3,MAP2K4,MAP2K6,MAP2K7,MAP3K14,MAP3K5,MAPK1,MAPK11,MAPK14,MAPK3,MAPK8,NFKB1,PIK3CA,PIK3R1,RELA,RIPK1,RPS6KA5,TNF,TNFAIP3,TNFRSF1A,TRADD,TRAF1,TRAF2,TRAF3
			Hippo signaling pathway	59	38.3	2.62e-15	ACTB,ACTG1,AJUBA,APC,AXIN1,AXIN2,BIRC2,BIRC5,BMPR1B,BTRC,CCND1,CCND2,CCND3,CDH1,CSNK1D,CSNK1E,CTNNB1,DVL1,DVL2,DVL3,FBXW11,FZD1,FZD5,GLI2,GSK3B,LIMD1,LLGL1,MYC,PARD3,PARD6A,PARD6B,PPP1CA,PPP1CC,PPP2CA,PPP2R1A,PPP2R2A,PPP2R2B,PRKCI,PRKCZ,RASSF1,SERPINE1,SMAD1,SMAD2,SMAD3,SMAD4,SNAI2,STK3,TCF7L2,TGFBR1,TP73,WNT1,WNT3A,WWTR1,YWHAB,YWHAE,YWHAG,YWHAH,YWHAQ,YWHAZ
			ErbB signaling pathway	42	47.7	8.36e-15	RPL10,AKT1,AKT2,AKT3,ARAF,BAD,BRAF,CAMK2D,CBL,CDKN1A,CDKN1B,CRK,EGFR,EIF4EBP1,ERBB3,GSK3B,HRAS,JUN,KRAS,MAP2K1,MAP2K2,MAP2K4,MAP2K7,MAPK1,MAPK3,MAPK8,MTOR,MYC,NRAS,PAK1,PAK2,PAK4,PIK3CA,PIK3R1,PRKCA,PRKCB,PTK2,RAF1,RPS6KB1,SRC,STAT5A,STAT5B
			mTOR signaling pathway	33	55	6.83e-14	AKT1,AKT1S1,AKT2,AKT3,BRAF,EIF4B,EIF4E,EIF4EBP1,HIF1A,IGF1,IKBKB,INS,IRS1,MAPK1,MAPK3,MLST8,MTOR,PIK3CA,PIK3R1,PRKAA1,PRKCA,PRKCB,PTEN,RICTOR,RPS6,RPS6KB1,RPTOR,RRAGB,RRAGC,STK11,TNF,TSC1,TSC2
			Wnt signaling pathway	51	36.7	2.4e-12	APC,AXIN1,AXIN2,BTRC,CAMK2D,CCND1,CCND2,CCND3,CREBBP,CSNK1A1,CSNK1E,CSNK2A1,CTNNB1,CUL1,DVL1,DVL2,DVL3,EP300,FBXW11,FRAT1,FRAT2,FZD1,FZD5,GPC4,GSK3B,JUN,LRP6,MAPK8,MMP7,MYC,NFATC1,NFATC2,NFATC3,NFATC4,PPP3CA,PRKACA,PRKACB,PRKACG,PRKCA,PRKCB,PRKX,PSEN1,RAC1,RBX1,RHOA,SMAD3,SMAD4,TCF7L2,TP53,WNT1,WNT3A
			VEGF signaling pathway	30	49.2	5.26e-11	AKT1,AKT2,AKT3,BAD,CASP9,CDC42,HRAS,HSPB1,KRAS,MAP2K1,MAP2K2,MAPK1,MAPK11,MAPK14,MAPK3,MAPKAPK2,NFATC2,NOS3,NRAS,PIK3CA,PIK3R1,PLA2G4A,PPP3CA,PRKCA,PRKCB,PTK2,PXN,RAC1,RAF1,SRC
			HIF-1 signaling pathway	41	38.7	8.7e-11	AKT1,AKT2,AKT3,BCL2,CAMK2D,CDKN1A,CDKN1B,CREBBP,CUL2,EGFR,EIF4E,EIF4EBP1,ENO1,EP300,GAPDH,HIF1A,IFNG,IGF1,IGF1R,INS,MAP2K1,MAP2K2,MAPK1,MAPK3,MKNK2,MTOR,NFKB1,NOS3,PFKFB2,PFKFB4,PIK3CA,PIK3R1,PRKCA,PRKCB,RBX1,RELA,RPS6,RPS6KB1,SERPINE1,TFRC,VHL
			NF-kappa B signaling pathway	37	40.7	1.71e-10	ATM,BCL2,BCL2L1,BIRC2,BIRC3,BTK,CD40,CFLAR,CHUK,CSNK2A1,ERC1,IKBKB,IKBKG,IL1R1,IRAK1,LCK,LYN,MALT1,MAP3K14,MYD88,NFKB1,PARP1,PIAS4,PRKCB,PRKCQ,RELA,RIPK1,TNF,TNFAIP3,TNFRSF1A,TRADD,TRAF1,TRAF2,TRAF3,TRAF6,UBE2I,XIAP
			Hedgehog signaling pathway	19	37.3	2.24e-05	BTRC,CSNK1A1,CSNK1D,CSNK1E,CSNK1G1,CSNK1G2,CSNK1G3,FBXW11,GLI1,GLI2,GLI3,GSK3B,PRKACA,PRKACB,PRKACG,PRKX,SMO,WNT1,WNT3A
			Notch signaling pathway	15	31.3	0.00115	CREBBP,DVL1,DVL2,DVL3,EP300,HDAC1,HDAC2,HES1,NCOR2,NOTCH1,NOTCH2,NOTCH3,PSEN1,PSEN2,RBPJ
	Development		Osteoclast differentiation	42	31.8	3.33e-08	AKT1,AKT2,AKT3,BTK,CHUK,CREB1,CYLD,FYN,IFNB1,IFNG,IKBKB,IKBKG,IL1A,IL1R1,JUN,LCK,LCP2,MAP2K1,MAP2K6,MAP2K7,MAP3K14,MAPK1,MAPK11,MAPK14,MAPK3,MAPK8,MITF,NFATC1,NFATC2,NFKB1,PIK3CA,PIK3R1,PPARG,PPP3CA,RAC1,RELA,SQSTM1,TGFBR1,TNF,TNFRSF1A,TRAF2,TRAF6
	Immune system		T cell receptor signaling pathway	47	45.2	2.08e-15	AKT1,AKT2,AKT3,CBL,CDC42,CDK4,CHUK,FYN,GSK3B,HRAS,IFNG,IKBKB,IKBKG,IL4,JUN,KRAS,LCK,LCP2,MALT1,MAP2K1,MAP2K2,MAP2K7,MAP3K14,MAPK1,MAPK11,MAPK14,MAPK3,NFATC1,NFATC2,NFATC3,NFKB1,NFKBIB,NRAS,PAK1,PAK2,PAK4,PIK3CA,PIK3R1,PPP3CA,PRKCQ,PTPN6,PTPRC,RAF1,RELA,RHOA,TNF,VAV1
			Fc epsilon RI signaling pathway	33	47.1	1.92e-11	AKT1,AKT2,AKT3,BTK,FYN,HRAS,IL4,KRAS,LCP2,LYN,MAP2K1,MAP2K2,MAP2K3,MAP2K4,MAP2K6,MAP2K7,MAPK1,MAPK11,MAPK14,MAPK3,MAPK8,NRAS,PIK3CA,PIK3R1,PLA2G4A,PRKCA,PRKCB,PRKCD,PRKCE,RAC1,RAF1,TNF,VAV1
			B cell receptor signaling pathway	32	44.4	2.71e-10	AKT1,AKT2,AKT3,BTK,CHUK,GSK3B,HRAS,IKBKB,IKBKG,JUN,KRAS,LYN,MALT1,MAP2K1,MAP2K2,MAPK1,MAPK3,NFATC1,NFATC2,NFATC3,NFKB1,NFKBIB,NRAS,PIK3CA,PIK3R1,PPP3CA,PRKCB,PTPN6,RAC1,RAF1,RELA,VAV1
			NOD-like receptor signaling pathway	25	43.9	4.21e-08	BIRC2,BIRC3,CASP1,CASP8,CCL2,CHUK,HSP90AA1,HSP90AB1,HSP90B1,IKBKB,IKBKG,IL18,MAPK1,MAPK11,MAPK14,MAPK3,MAPK8,NAIP,NFKB1,NFKBIB,RELA,RIPK2,TNF,TNFAIP3,TRAF6
			Fc gamma R-mediated phagocytosis	30	33	2.34e-06	AKT1,AKT2,AKT3,ARPC1B,ARPC2,ARPC4,ARPC5,CDC42,CFL1,CRK,GSN,LIMK1,LYN,MAP2K1,MAPK1,MAPK3,PAK1,PIK3CA,PIK3R1,PIP5K1A,PLA2G4A,PRKCA,PRKCB,PRKCD,PRKCE,PTPRC,RAC1,RAF1,RPS6KB1,VAV1
			Toll-like receptor signaling pathway	33	31.1	2.46e-06	AKT1,AKT2,AKT3,CASP8,CD40,CHUK,FADD,IFNB1,IKBKB,IKBKG,IRAK1,JUN,MAP2K1,MAP2K2,MAP2K3,MAP2K4,MAP2K6,MAP2K7,MAPK1,MAPK11,MAPK14,MAPK3,MAPK8,MYD88,NFKB1,PIK3CA,PIK3R1,RAC1,RELA,RIPK1,TNF,TRAF3,TRAF6
			RIG-I-like receptor signaling pathway	23	32.9	2.23e-05	CASP10,CASP8,CHUK,CYLD,DDX3X,FADD,IFNB1,IKBKB,IKBKG,MAP3K1,MAPK11,MAPK14,MAPK8,NFKB1,NFKBIB,PIN1,RELA,RIPK1,TNF,TRADD,TRAF2,TRAF3,TRAF6
	Nervous system		Neurotrophin signaling pathway	64	53.3	2.43e-26	RPL10,AKT1,AKT2,AKT3,ARHGDIA,ARHGDIB,ATF4,BAD,BAX,BCL2,BRAF,CALM1,CALM2,CALM3,CAMK2D,CDC42,CRK,FASLG,FOXO3,GSK3B,HRAS,IKBKB,IRAK1,IRS1,JUN,KRAS,MAP2K1,MAP2K2,MAP2K5,MAP2K7,MAP3K1,MAP3K3,MAP3K5,MAPK1,MAPK11,MAPK14,MAPK3,MAPK8,MAPKAPK2,NFKB1,NFKBIB,NGF,NGFR,NRAS,NTRK1,NTRK2,NTRK3,PIK3CA,PIK3R1,PRKCD,PSEN1,PSEN2,PTPN11,RAC1,RAF1,RAP1A,RELA,RHOA,RIPK2,RPS6KA5,TP53,TP73,TRAF6,YWHAE
			Dopaminergic synapse	48	36.6	1.39e-11	AKT1,AKT2,AKT3,ATF4,CALM1,CALM2,CALM3,CAMK2D,CREB1,CREB3,CREB3L1,CREB3L2,CREB3L3,CREB3L4,CREB5,GNAI2,GNAL,GNAQ,GNAS,GNB1,GNB2,GNG2,GRIA1,GRIA2,GRIA3,GSK3A,GSK3B,KIF5B,MAPK11,MAPK14,MAPK8,PPP1CA,PPP1CC,PPP2CA,PPP2R1A,PPP2R2A,PPP2R2B,PPP2R5A,PPP2R5C,PPP2R5D,PPP3CA,PRKACA,PRKACB,PRKACG,PRKCA,PRKCB,PRKX,TH
			Long-term potentiation	30	44.8	8.52e-10	ARAF,ATF4,BRAF,CALM1,CALM2,CALM3,CAMK2D,CREBBP,EP300,GNAQ,GRIA1,GRIA2,HRAS,KRAS,MAP2K1,MAP2K2,MAPK1,MAPK3,NRAS,PPP1CA,PPP1CC,PPP3CA,PRKACA,PRKACB,PRKACG,PRKCA,PRKCB,PRKX,RAF1,RAP1A
			Long-term depression	27	45	6.71e-09	ARAF,BRAF,GNA11,GNA12,GNA13,GNAI2,GNAQ,GNAS,GRIA1,GRIA2,GRIA3,HRAS,IGF1,IGF1R,KRAS,LYN,MAP2K1,MAP2K2,MAPK1,MAPK3,NRAS,PLA2G4A,PPP2CA,PPP2R1A,PRKCA,PRKCB,RAF1
			Cholinergic synapse	34	30.1	3.73e-06	AKT1,AKT2,AKT3,ATF4,BCL2,CAMK2D,CREB1,CREB3,CREB3L1,CREB3L2,CREB3L3,CREB3L4,CREB5,FYN,GNA11,GNAI2,GNAQ,GNB1,GNB2,GNG2,HRAS,KRAS,MAP2K1,MAPK1,MAPK3,NRAS,PIK3CA,PIK3R1,PRKACA,PRKACB,PRKACG,PRKCA,PRKCB,PRKX
	Endocrine system		Estrogen signaling pathway	48	48	4.53e-17	AKT1,AKT2,AKT3,ATF4,CALM1,CALM2,CALM3,CREB1,CREB3,CREB3L1,CREB3L2,CREB3L3,CREB3L4,CREB5,EGFR,ESR1,ESR2,FKBP4,GABBR1,GNAI2,GNAQ,GNAS,HRAS,HSP90AA1,HSP90AB1,HSP90B1,HSPA1A,HSPA1B,HSPA2,HSPA8,JUN,KRAS,MAP2K1,MAP2K2,MAPK1,MAPK3,NOS3,NRAS,PIK3CA,PIK3R1,PRKACA,PRKACB,PRKACG,PRKCD,PRKX,RAF1,SP1,SRC
			Insulin signaling pathway	54	38.3	5.53e-14	AKT1,AKT2,AKT3,ARAF,BAD,BRAF,CALM1,CALM2,CALM3,CBL,CRK,EIF4E,EIF4EBP1,FOXO1,GSK3B,GYS1,GYS2,HRAS,IKBKB,INS,IRS1,IRS2,KRAS,MAP2K1,MAP2K2,MAPK1,MAPK3,MAPK8,MKNK2,MTOR,NRAS,PCK1,PDE3A,PIK3CA,PIK3R1,PPARGC1A,PPP1CA,PPP1CC,PRKAA1,PRKACA,PRKACB,PRKACG,PRKAR2A,PRKCI,PRKCZ,PRKX,PTPN1,RAF1,RPS6,RPS6KB1,RPTOR,SREBF1,TSC1,TSC2
			GnRH signaling pathway	40	43.5	2e-12	ATF4,CALM1,CALM2,CALM3,CAMK2D,CDC42,EGFR,GNA11,GNAQ,GNAS,HRAS,JUN,KRAS,MAP2K1,MAP2K2,MAP2K3,MAP2K4,MAP2K6,MAP2K7,MAP3K1,MAP3K2,MAP3K3,MAP3K4,MAPK1,MAPK11,MAPK14,MAPK3,MAPK8,NRAS,PLA2G4A,PRKACA,PRKACB,PRKACG,PRKCA,PRKCB,PRKCD,PRKX,PTK2B,RAF1,SRC
			Melanogenesis	41	40.6	1.46e-11	CALM1,CALM2,CALM3,CAMK2D,CREB1,CREB3,CREB3L1,CREB3L2,CREB3L3,CREB3L4,CREBBP,CTNNB1,DVL1,DVL2,DVL3,EP300,FZD1,FZD5,GNAI2,GNAQ,GNAS,GSK3B,HRAS,KITLG,KRAS,MAP2K1,MAP2K2,MAPK1,MAPK3,MITF,NRAS,PRKACA,PRKACB,PRKACG,PRKCA,PRKCB,PRKX,RAF1,TCF7L2,WNT1,WNT3A
			Prolactin signaling pathway	30	41.7	6.69e-09	AKT1,AKT2,AKT3,CCND1,CCND2,ESR1,ESR2,FOXO3,GSK3B,HRAS,INS,KRAS,MAP2K1,MAP2K2,MAPK1,MAPK11,MAPK14,MAPK3,MAPK8,NFKB1,NRAS,PIK3CA,PIK3R1,PRLR,RAF1,RELA,SRC,STAT5A,STAT5B,TH
			Progesterone-mediated oocyte maturation	33	38.4	1.02e-08	AKT1,AKT2,AKT3,ARAF,BRAF,CDC25A,CDC25B,CDC25C,CDC27,CDK2,GNAI2,HSP90AA1,HSP90AB1,IGF1,IGF1R,INS,KRAS,MAD2L1,MAP2K1,MAPK1,MAPK11,MAPK14,MAPK3,MAPK8,PDE3A,PGR,PIK3CA,PIK3R1,PRKACA,PRKACB,PRKACG,PRKX,RAF1
			Adipocytokine signaling pathway	26	37.1	1.18e-06	ACSBG1,ADIPOQ,AKT1,AKT2,AKT3,CHUK,IKBKB,IKBKG,IRS1,IRS2,MAPK8,MTOR,NFKB1,NFKBIB,PCK1,PPARGC1A,PRKAA1,PRKCQ,PTPN11,RELA,RXRA,STK11,TNF,TNFRSF1A,TRADD,TRAF2
	Excretory system		Vasopressin-regulated water reabsorption	19	42.2	4.99e-06	ARHGDIA,ARHGDIB,CREB1,CREB3,CREB3L1,CREB3L2,CREB3L3,CREB3L4,CREB5,DCTN1,DCTN2,DYNC1H1,DYNC1I1,GNAS,PRKACA,PRKACB,PRKACG,PRKX,RAB5B
			Aldosterone-regulated sodium reabsorption	13	33.3	0.000925	IGF1,INS,IRS1,KRAS,MAPK1,MAPK3,NEDD4L,PIK3CA,PIK3R1,PRKCA,PRKCB,SFN,SGK1
Human Disease Pathway	Endocrine and metabolic diseases		Type II diabetes mellitus	15	31.3	0.00115	ADIPOQ,IKBKB,INS,IRS1,IRS2,MAPK1,MAPK3,MAPK8,MTOR,PIK3CA,PIK3R1,PRKCD,PRKCE,PRKCZ,TNF
	Neurodegenerative diseases		Amyotrophic lateral sclerosis (ALS)	26	51	4.79e-10	APAF1,BAD,BAX,BCL2,BCL2L1,BID,CASP1,CASP3,CASP9,CAT,CYCS,DAXX,GRIA1,GRIA2,MAP2K3,MAP2K6,MAP3K5,MAPK11,MAPK14,NEFM,PPP3CA,RAC1,SLC1A2,TNF,TNFRSF1A,TP53
			Prion diseases	16	44.4	1.12e-05	BAX,FYN,HSPA1A,IL1A,LAMC1,MAP2K1,MAP2K2,MAPK1,MAPK3,NCAM1,NOTCH1,PRKACA,PRKACB,PRKACG,PRKX,PRNP
	Substance dependence		Amphetamine addiction	28	41.2	2.92e-08	ATF4,CALM1,CALM2,CALM3,CAMK2D,CREB1,CREB3,CREB3L1,CREB3L2,CREB3L3,CREB3L4,CREB5,GNAS,GRIA1,GRIA2,GRIA3,HDAC1,JUN,PPP1CA,PPP1CC,PPP3CA,PRKACA,PRKACB,PRKACG,PRKCA,PRKCB,PRKX,TH
			Cocaine addiction	20	40	6e-06	ATF4,CDK5,CREB1,CREB3,CREB3L1,CREB3L2,CREB3L3,CREB3L4,CREB5,GNAI2,GNAS,GRIA2,JUN,NFKB1,PRKACA,PRKACB,PRKACG,PRKX,RELA,TH
	Infectious diseases	Parasitic	Toxoplasmosis	56	45.9	7.61e-19	AKT1,AKT2,AKT3,BAD,BCL2,BCL2L1,BIRC2,BIRC3,BIRC7,CASP3,CASP8,CASP9,CD40,CHUK,CIITA,CYCS,GNAI2,HSPA1A,HSPA1B,HSPA2,HSPA8,IFNG,IKBKB,IKBKG,IRAK1,ITGA6,ITGB1,LAMA1,LAMA2,LAMA3,LAMA4,LAMA5,LAMB1,LAMB2,LAMB3,LAMB4,LAMC1,LAMC2,LAMC3,MAP2K3,MAP2K6,MAPK1,MAPK11,MAPK14,MAPK3,MAPK8,MYD88,NFKB1,NFKBIB,PIK3CA,PIK3R1,RELA,TNF,TNFRSF1A,TRAF6,XIAP
			Chagas disease (American trypanosomiasis)	46	44.2	1.18e-14	AKT1,AKT2,AKT3,C3,CASP8,CCL2,CFLAR,CHUK,FADD,FAS,FASLG,GNA11,GNA14,GNA15,GNAI2,GNAL,GNAQ,GNAS,IFNB1,IFNG,IKBKB,IKBKG,IRAK1,JUN,MAP2K4,MAPK1,MAPK11,MAPK14,MAPK3,MAPK8,MYD88,NFKB1,PIK3CA,PIK3R1,PPP2CA,PPP2R1A,PPP2R2A,PPP2R2B,RELA,SERPINE1,SMAD2,SMAD3,TGFBR1,TNF,TNFRSF1A,TRAF6
			Amoebiasis	40	36.7	8.84e-10	ACTN4,CASP3,COL1A1,CTSG,FN1,GNA11,GNA14,GNA15,GNAL,GNAQ,GNAS,HSPB1,IFNG,IL1R1,IL1R2,LAMA1,LAMA2,LAMA3,LAMA4,LAMA5,LAMB1,LAMB2,LAMB3,LAMB4,LAMC1,LAMC2,LAMC3,NFKB1,PIK3CA,PIK3R1,PRKACA,PRKACB,PRKACG,PRKCA,PRKCB,PRKX,PTK2,RAB5B,RELA,TNF
		Bacterial	Pathogenic Escherichia coli infection	30	54.5	1.76e-12	RPL10,ACTB,ACTG1,ARHGEF2,ARPC1B,ARPC2,ARPC4,ARPC5,CDC42,CDH1,CTNNB1,CTTN,EZR,FYN,HCLS1,ITGB1,KRT18,NCL,PRKCA,RHOA,ROCK1,TUBA1A,TUBA1B,TUBA1C,TUBA3C,TUBB,TUBB1,TUBB2A,YWHAQ,YWHAZ
			Shigellosis	29	47.5	3.16e-10	RPL10,ACTB,ACTG1,ARPC1B,ARPC2,ARPC4,ARPC5,BTRC,CDC42,CHUK,CRK,CTTN,FBXW11,HCLS1,IKBKB,IKBKG,ITGB1,MAPK1,MAPK11,MAPK14,MAPK3,MAPK8,NFKB1,NFKBIB,RAC1,RELA,RIPK2,ROCK1,SRC
			Salmonella infection	31	36	1.57e-07	ACTB,ACTG1,ARPC1B,ARPC2,ARPC4,ARPC5,CASP1,CDC42,DYNC1H1,DYNC1I1,IFNG,IL18,IL1A,JUN,KLC1,KLC2,KLC4,MAPK1,MAPK11,MAPK14,MAPK3,MAPK8,MYD88,MYH10,MYH9,NFKB1,PKN1,PKN2,RAC1,RELA,ROCK1
			Bacterial invasion of epithelial cells	26	34.2	5.27e-06	ACTB,ACTG1,ARPC1B,ARPC2,ARPC4,ARPC5,BCAR1,CBL,CDC42,CDH1,CLTC,CRK,CTNNB1,CTTN,FN1,HCLS1,ILK,ITGB1,MET,PIK3CA,PIK3R1,PTK2,PXN,RAC1,RHOA,SRC
			Legionellosis	21	38.2	7.14e-06	APAF1,C3,CASP1,CASP3,CASP7,CASP8,CASP9,CYCS,EEF1A1,EEF1G,HSPA1A,HSPA1B,HSPA2,HSPA8,HSPD1,IL18,MYD88,NAIP,NFKB1,RELA,TNF
			Pertussis	25	33.3	1.15e-05	C3,CALM1,CALM2,CALM3,CASP1,CASP3,CASP7,CFL1,GNAI2,IL1A,IRAK1,IRF8,ITGB1,JUN,MAPK1,MAPK11,MAPK14,MAPK3,MAPK8,MYD88,NFKB1,RELA,RHOA,TNF,TRAF6
		Viral	Hepatitis B	78	53.4	1.99e-32	AKT1,AKT2,AKT3,APAF1,ATF4,BAD,BAX,BCL2,BIRC5,CASP10,CASP3,CASP8,CASP9,CCND1,CCNE1,CDK2,CDK4,CDK6,CDKN1A,CDKN1B,CHUK,CREB1,CREB3,CREB3L1,CREB3L2,CREB3L3,CREB3L4,CREB5,CREBBP,CYCS,DDX3X,E2F1,EP300,FADD,FAS,FASLG,HRAS,IFNB1,IKBKB,IKBKG,JUN,KRAS,MAP2K1,MAP2K2,MAP2K4,MAP3K1,MAPK1,MAPK3,MAPK8,MYC,MYD88,NFATC1,NFATC2,NFATC3,NFATC4,NFKB1,NRAS,PCNA,PIK3CA,PIK3R1,PRKCA,PRKCB,PTEN,PTK2B,RAF1,RB1,RELA,SMAD3,…
			HTLV-I infection	84	31.9	3.07e-16	AKT1,AKT2,AKT3,APC,ATF3,ATF4,ATM,ATR,BAX,BCL2L1,BUB1B,BUB3,CCND1,CCND2,CCND3,CD40,CDC27,CDK4,CDKN1A,CDKN2A,CHEK1,CHUK,CREB1,CREBBP,CREM,CRTC2,CTNNB1,DVL1,DVL2,DVL3,E2F1,EP300,FZD1,FZD5,GSK3B,HRAS,IKBKB,IKBKG,IL1R1,IL1R2,JUN,KAT5,KRAS,LCK,MAD2L1,MAP2K4,MAP3K1,MAP3K14,MAP3K3,MAPK8,MYB,MYBL2,MYC,NFATC1,NFATC2,NFATC3,NFATC4,NFKB1,NRAS,PCNA,PIK3CA,PIK3R1,POLB,PPP3CA,PRKACA,PRKACB,PRKACG,PRKX,RB1,RELA,…
			Epstein-Barr virus infection	70	34.7	1.65e-15	AKT1,AKT2,AKT3,BCL2,CD40,CDK2,CDKN1A,CDKN1B,CHUK,CREBBP,CSNK2A1,EIF2AK2,EP300,GSK3B,HDAC1,HDAC2,HDAC4,HDAC5,HSPA1A,HSPA1B,HSPA2,HSPA8,HSPB1,IFNG,IKBKB,IKBKG,IRAK1,JUN,LYN,MAP2K3,MAP2K4,MAP2K6,MAP2K7,MAP3K14,MAPK11,MAPK14,MAPK8,MDM2,MYC,NCOR2,NEDD4,NFKB1,NFKBIB,PIK3CA,PIK3R1,PRKACA,PRKACB,PRKACG,PRKX,PSMC2,PSMD4,PTMA,RB1,RBPJ,RELA,RIPK1,TNFAIP3,TP53,TRADD,TRAF1,TRAF2,TRAF3,TRAF6,VIM,YWHAB,YWHAE,YW…
			Measles	46	34.3	4.65e-10	AKT1,AKT2,AKT3,CCND1,CCND2,CCND3,CCNE1,CDK2,CDK4,CDK6,CDKN1B,CHUK,CSNK2A1,EIF2AK2,EIF2S1,EIF3H,FAS,FASLG,FYN,GNB2L1,GSK3B,HSPA1A,HSPA1B,HSPA2,HSPA8,IFNB1,IFNG,IL1A,IL4,IRAK1,MSN,MYD88,NFKB1,NFKBIB,PIK3CA,PIK3R1,PRKCQ,RELA,STAT5A,STAT5B,TNFAIP3,TNFRSF10A,TNFRSF10B,TP53,TP73,TRAF6
			Hepatitis C	43	32.3	1.38e-08	AKT1,AKT2,AKT3,ARAF,BAD,BRAF,CDKN1A,CHUK,EGFR,EIF2AK2,EIF2S1,GSK3B,HRAS,IFNB1,IKBKB,IKBKG,KRAS,MAPK1,MAPK11,MAPK14,MAPK3,MAPK8,NFKB1,NRAS,PIAS1,PIK3CA,PIK3R1,PPP2CA,PPP2R1A,PPP2R2A,PPP2R2B,PSME3,RAF1,RELA,RIPK1,RXRA,TNF,TNFRSF1A,TP53,TRADD,TRAF2,TRAF3,TRAF6
	Cancers	Overview	Pathways in cancer	145	44.3	4.97e-49	RPL10,AKT1,AKT2,AKT3,APC,AR,ARAF,AXIN1,AXIN2,BAD,BAX,BCL2,BCL2L1,BCR,BID,BIRC2,BIRC3,BIRC5,BIRC7,BRAF,CASP3,CASP8,CASP9,CBL,CCND1,CCNE1,CDC42,CDH1,CDK2,CDK4,CDK6,CDKN1A,CDKN1B,CDKN2A,CEBPA,CHUK,CREBBP,CRK,CTNNB1,CUL2,CYCS,DAPK1,DCC,DVL1,DVL2,DVL3,E2F1,EGFR,EP300,FADD,FAS,FASLG,FGF2,FN1,FOXO1,FZD1,FZD5,GLI1,GLI2,GLI3,GSK3B,HDAC1,HDAC2,HIF1A,HRAS,HSP90AA1,HSP90AB1,HSP90B1,IGF1,IGF1R,IKBKB,IKBKG,ITG…
			Viral carcinogenesis	86	41.7	8.66e-26	ACTN4,ATF4,BAD,BAX,C3,CASP3,CASP8,CCND1,CCND2,CCND3,CCNE1,CDC42,CDK2,CDK4,CDK6,CDKN1A,CDKN1B,CDKN2A,CHEK1,CREB1,CREB3,CREB3L1,CREB3L2,CREB3L3,CREB3L4,CREB5,CREBBP,DDX3X,EIF2AK2,EP300,GSN,HDAC1,HDAC2,HDAC3,HDAC4,HDAC5,HDAC6,HDAC7,HDAC9,HIST1H2BA,HIST1H2BB,HIST1H4A,HIST1H4C,HIST2H2BF,HNRNPK,HRAS,IKBKG,JUN,KRAS,LYN,MAPK1,MAPK3,MAPKAPK2,MDM2,NFKB1,NRAS,PIK3CA,PIK3R1,PMAIP1,POLB,PRKACA,PRKACB,PRKACG,P…
			Proteoglycans in cancer	79	35	7.46e-18	ACTB,ACTG1,AKT1,AKT2,AKT3,ANK3,ARAF,BRAF,CAMK2D,CASP3,CBL,CCND1,CDC42,CDKN1A,CTNNB1,CTSL,CTTN,DDX5,EGFR,EIF4B,ERBB3,ESR1,EZR,FAS,FASLG,FGF2,FN1,FZD1,FZD5,HCLS1,HIF1A,HRAS,IGF1,IGF1R,IGF2,ITGB1,KRAS,MAP2K1,MAP2K2,MAPK1,MAPK11,MAPK14,MAPK3,MDM2,MET,MSN,MTOR,MYC,NRAS,PAK1,PIK3CA,PIK3R1,PPP1CA,PPP1CC,PPP1R12A,PRKACA,PRKACB,PRKACG,PRKCA,PRKCB,PRKX,PTK2,PTPN11,PTPN6,PXN,RAC1,RAF1,RHOA,ROCK1,RPS6,RPS6KB…
		Specific types	Prostate cancer	57	64	3.5e-29	AKT1,AKT2,AKT3,AR,ARAF,ATF4,BAD,BCL2,BRAF,CASP9,CCND1,CCNE1,CDK2,CDKN1A,CDKN1B,CHUK,CREB1,CREB3,CREB3L1,CREB3L2,CREB3L3,CREB3L4,CREB5,CREBBP,CTNNB1,E2F1,EGFR,EP300,FOXO1,GSK3B,HRAS,HSP90AA1,HSP90AB1,HSP90B1,IGF1,IGF1R,IKBKB,IKBKG,INS,KLK3,KRAS,MAP2K1,MAP2K2,MAPK1,MAPK3,MDM2,MTOR,NFKB1,NRAS,PIK3CA,PIK3R1,PTEN,RAF1,RB1,RELA,TCF7L2,TP53
			Small cell lung cancer	53	61.6	7.27e-26	AKT1,AKT2,AKT3,APAF1,BCL2,BCL2L1,BIRC2,BIRC3,BIRC7,CASP9,CCND1,CCNE1,CDK2,CDK4,CDK6,CDKN1B,CHUK,CYCS,E2F1,FN1,IKBKB,IKBKG,ITGA6,ITGB1,LAMA1,LAMA2,LAMA3,LAMA4,LAMA5,LAMB1,LAMB2,LAMB3,LAMB4,LAMC1,LAMC2,LAMC3,MAX,MYC,NFKB1,PIAS2,PIK3CA,PIK3R1,PTEN,PTK2,RB1,RELA,RXRA,TP53,TRAF1,TRAF2,TRAF3,TRAF6,XIAP
			Chronic myeloid leukemia	45	61.6	7.51e-22	RPL10,AKT1,AKT2,AKT3,ARAF,BAD,BCL2L1,BCR,BRAF,CBL,CCND1,CDK4,CDK6,CDKN1A,CDKN1B,CDKN2A,CHUK,CRK,E2F1,HDAC1,HDAC2,HRAS,IKBKB,IKBKG,KRAS,MAP2K1,MAP2K2,MAPK1,MAPK3,MDM2,MYC,NFKB1,NRAS,PIK3CA,PIK3R1,PTPN11,RAF1,RB1,RELA,SMAD3,SMAD4,STAT5A,STAT5B,TGFBR1,TP53
			Colorectal cancer	39	62.9	2.59e-19	AKT1,AKT2,AKT3,APC,ARAF,AXIN1,AXIN2,BAD,BAX,BCL2,BIRC5,BRAF,CASP3,CASP9,CCND1,CTNNB1,CYCS,DCC,GSK3B,JUN,KRAS,MAP2K1,MAPK1,MAPK3,MAPK8,MLH1,MSH2,MYC,PIK3CA,PIK3R1,RAC1,RAF1,RHOA,SMAD2,SMAD3,SMAD4,TCF7L2,TGFBR1,TP53
			Acute myeloid leukemia	34	59.6	9.35e-16	AKT1,AKT2,AKT3,ARAF,BAD,BRAF,CCND1,CEBPA,CHUK,EIF4EBP1,HRAS,IKBKB,IKBKG,KRAS,MAP2K1,MAP2K2,MAPK1,MAPK3,MTOR,MYC,NFKB1,NRAS,PIK3CA,PIK3R1,PIM2,PML,RAF1,RARA,RELA,RPS6KB1,STAT5A,STAT5B,TCF7L2,ZBTB16
			Endometrial cancer	32	61.5	2.2e-15	AKT1,AKT2,AKT3,APC,ARAF,AXIN1,AXIN2,BAD,BRAF,CASP9,CCND1,CDH1,CTNNB1,EGFR,FOXO3,GSK3B,HRAS,ILK,KRAS,MAP2K1,MAP2K2,MAPK1,MAPK3,MLH1,MYC,NRAS,PIK3CA,PIK3R1,PTEN,RAF1,TCF7L2,TP53
			Pancreatic cancer	36	54.5	5.28e-15	AKT1,AKT2,AKT3,ARAF,BAD,BCL2L1,BRAF,CASP9,CCND1,CDC42,CDK4,CDK6,CDKN2A,CHUK,E2F1,EGFR,IKBKB,IKBKG,KRAS,MAP2K1,MAPK1,MAPK3,MAPK8,NFKB1,PIK3CA,PIK3R1,RAC1,RAD51,RAF1,RB1,RELA,SMAD2,SMAD3,SMAD4,TGFBR1,TP53
			Glioma	35	53.8	2.33e-14	AKT1,AKT2,AKT3,ARAF,BRAF,CALM1,CALM2,CALM3,CAMK2D,CCND1,CDK4,CDK6,CDKN1A,CDKN2A,E2F1,EGFR,HRAS,IGF1,IGF1R,KRAS,MAP2K1,MAP2K2,MAPK1,MAPK3,MDM2,MTOR,NRAS,PIK3CA,PIK3R1,PRKCA,PRKCB,PTEN,RAF1,RB1,TP53
			Non-small cell lung cancer	31	55.4	3.9e-13	AKT1,AKT2,AKT3,ARAF,BAD,BRAF,CASP9,CCND1,CDK4,CDK6,CDKN2A,E2F1,EGFR,FOXO3,HRAS,KRAS,MAP2K1,MAP2K2,MAPK1,MAPK3,NRAS,PIK3CA,PIK3R1,PRKCA,PRKCB,RAF1,RASSF1,RB1,RXRA,STK4,TP53
			Bladder cancer	24	63.2	7.16e-12	ARAF,BRAF,CCND1,CDH1,CDK4,CDKN1A,CDKN2A,DAPK1,E2F1,EGFR,HRAS,KRAS,MAP2K1,MAP2K2,MAPK1,MAPK3,MDM2,MYC,NRAS,RAF1,RASSF1,RB1,RPS6KA5,TP53
			Melanoma	33	46.5	3.11e-11	AKT1,AKT2,AKT3,ARAF,BAD,BRAF,CCND1,CDH1,CDK4,CDK6,CDKN1A,CDKN2A,E2F1,EGFR,FGF2,HRAS,IGF1,IGF1R,KRAS,MAP2K1,MAP2K2,MAPK1,MAPK3,MDM2,MET,MITF,NRAS,PIK3CA,PIK3R1,PTEN,RAF1,RB1,TP53
			Renal cell carcinoma	31	47	1e-10	AKT1,AKT2,AKT3,ARAF,BRAF,CDC42,CREBBP,CRK,CUL2,EP300,HIF1A,HRAS,JUN,KRAS,MAP2K1,MAP2K2,MAPK1,MAPK3,MET,NRAS,PAK1,PAK2,PAK4,PIK3CA,PIK3R1,PTPN11,RAC1,RAF1,RAP1A,RBX1,VHL
			Thyroid cancer	18	62.1	7.45e-09	BRAF,CCND1,CDH1,CTNNB1,HRAS,KRAS,MAP2K1,MAP2K2,MAPK1,MAPK3,MYC,NRAS,NTRK1,PPARG,RXRA,TCF7L2,TP53,TPM3
			Basal cell carcinoma	18	32.7	0.000207	APC,AXIN1,AXIN2,CTNNB1,DVL1,DVL2,DVL3,FZD1,FZD5,GLI1,GLI2,GLI3,GSK3B,SMO,TCF7L2,TP53,WNT1,WNT3A
a: The number of associated genes in a pathway
b: The percentage of associated genes in a pathway
c: Benjamini and Hochberg adjusted p-value
