# Supplementary material for: An Effective Method to Identify Shared Pathways and Common Factors among Neurodegenerative Diseases
Source: PLoS One. 2015 Nov 17;10(11):e0143045. doi: 10.1371/journal.pone.0143045 (PMC4648499; doi:10.1371/journal.pone.0143045)
Supplement: S3 File — (XLS) [file pone.0143045.s003.xls]

## Sheet: PD_Sig_Exp_Genes
List of significantly expressed genes in PD
ID	adjust P Value	P Value	ta	Bb	logFCc	Gene symbol	Gene title
201415_at	0.000108426	8.46e-09	13.1941	9.58404	1.07621	GSS	glutathione synthetase
235230_at	0.000305751	3.15e-08	11.9612	8.55383	3.4739	PLCXD2	phosphatidylinositol-specific phospholipase C, X domain containing 2
212281_s_at	0.000472123	7.37e-08	10.9779	7.95464	0.88946	TMEM97	transmembrane protein 97
212310_at	0.00163915	3.84e-07	9.50306	6.61206	1.96295	MIA3	melanoma inhibitory activity family, member 3
210380_s_at	0.00202383	6.32e-07	9.08961	6.19152	1.67673	CACNA1G	calcium channel, voltage-dependent, T type, alpha 1G subunit
218568_at	0.00283433	1.24e-06	8.55352	5.61439	1.76907	AGK	acylglycerol kinase
213920_at	0.00283433	1.51e-06	8.39946	5.44158	1.54722	CUX2	cut-like homeobox 2
206935_at	0.00283433	1.55e-06	8.38011	5.41965	3.30847	PCDH8	protocadherin 8
201427_s_at	0.00309419	1.94e-06	-8.20769	5.22197	-1.03636	SEPP1	selenoprotein P, plasma, 1
39705_at	0.00309419	2.17e-06	8.12255	5.12284	1.63535	SIN3B	SIN3 transcription regulator homolog B (yeast)
216248_s_at	0.00361036	3.04e-06	7.87417	4.82786	2.80803	NR4A2	nuclear receptor subfamily 4, group A, member 2
213077_at	0.00361036	3.1e-06	7.85888	4.80942	1.81287	YTHDC2	YTH domain containing 2
203253_s_at	0.00392343	3.67e-06	7.73459	4.65823	1.85981	PPIP5K2	diphosphoinositol pentakisphosphate kinase 2
207087_x_at	0.00393989	4e-06	7.67357	4.58318	2.14608	ANK1	ankyrin 1, erythrocytic
202532_s_at	0.00412799	2.82e-07	-6.72161	6.57999	-1.10749	DHFR	dihydrofolate reductase
227243_s_at	0.0054867	1.58e-06	6.76498	5.35841	1.62823	EBF3	early B-cell factor 3
227413_at	0.0054867	3.19e-06	6.4278	4.69624	0.887943	UBLCP1	ubiquitin-like domain containing CTD phosphatase 1
230300_at	0.0054867	4.35e-06	6.28118	4.4031	1.18065	PSMA5	proteasome (prosome, macropain) subunit, alpha type, 5
231015_at	0.0054867	3.67e-06	-6.36122	4.56352	-0.884064	KLF15	Kruppel-like factor 15
203476_at	0.00550083	6.01e-06	7.38261	4.21779	3.53483	TPBG	trophoblast glycoprotein
230896_at	0.00554428	1.14e-06	8.6992	5.66408	2.3591	BEND4	BEN domain containing 4
212780_at	0.00556228	6.75e-06	7.30142	4.11356	0.790495	SOS1	son of sevenless homolog 1 (Drosophila)
217935_s_at	0.00556228	6.95e-06	7.28119	4.08745	1.21874	UQCC	ubiquinol-cytochrome c reductase complex chaperone
230863_at	0.00610835	5.45e-06	-6.17572	4.19037	-1.47292	LRP2	low density lipoprotein receptor-related protein 2
228523_at	0.00611502	6.19e-06	6.11638	4.06996	1.14056	NANOS1	nanos homolog 1 (Drosophila)
221509_at	0.00627297	8.32e-06	7.15564	3.92393	1.59522	DENR	density-regulated protein
244463_at	0.00630054	8.11e-06	5.99055	3.81305	1.06636	ADAM23	ADAM metallopeptidase domain 23
230100_x_at	0.00675718	1.03e-05	5.88091	3.58745	0.941842	PAK1	p21 protein (Cdc42/Rac)-activated kinase 1
203088_at	0.00695888	2.7e-06	6.48772	4.70672	0.760032	FBLN5	fibulin 5
218729_at	0.00695888	4.08e-06	6.29329	4.33918	0.532507	LXN	latexin
203039_s_at	0.00779955	1.23e-06	6.16373	5.28544	1.52386	NDUFS1	NADH dehydrogenase (ubiquinone) Fe-S protein 1, 75kDa (NADH-coenzyme Q reductase)
201485_s_at	0.00779955	1.6e-06	6.06462	5.05146	2.515	RCN2	reticulocalbin 2, EF-hand calcium binding domain
230148_at	0.00782954	2.35e-07	-7.13127	6.68523	-1.38223	AHSA2	AHA1, activator of heat shock 90kDa protein ATPase homolog 2 (yeast)
1554133_at	0.00782954	4.16e-07	6.88769	6.19921	0.950667	RUFY2	RUN and FYVE domain containing 2
226069_at	0.00818171	1.46e-05	5.72152	3.2567	0.614131	PRICKLE1	prickle homolog 1 (Drosophila)
204224_s_at	0.00896701	1.32e-05	6.84294	3.50613	2.65483	GCH1	GTP cyclohydrolase 1
202832_at	0.00896701	1.36e-05	6.81962	3.47436	1.05251	GCC2	GRIP and coiled-coil domain containing 2
200632_s_at	0.00896701	1.52e-05	-6.74532	3.37256	-1.11873	NDRG1	N-myc downstream regulated 1
218613_at	0.00896701	1.54e-05	6.74004	3.36531	1.87939	PSD3	pleckstrin and Sec7 domain containing 3
213558_at	0.00896701	1.54e-05	6.73877	3.36355	2.12229	PCLO	piccolo presynaptic cytomatrix protein
224873_s_at	0.00905403	4.47e-06	7.65693	4.47396	0.763097	MRPS25	mitochondrial ribosomal protein S25
225313_at	0.00905403	4.05e-06	7.72962	4.56191	0.756473	FAM217B	family with sequence similarity 217, member B
229084_at	0.00905403	4.66e-06	7.62615	4.43649	2.90481	CNTN4	contactin 4
213496_at	0.00914992	1.66e-05	6.68786	3.29326	1.8442	LPPR4	lipid phosphate phosphatase-related protein type 4
214306_at	0.00914992	1.71e-05	6.66767	3.26526	1.47876	OPA1	optic atrophy 1 (autosomal dominant)
213148_at	0.0098766	2.71e-06	-5.86808	4.58435	-1.07119	C2orf72	chromosome 2 open reading frame 72
202432_at	0.00997916	2.02e-05	6.55793	3.11197	1.2223	PPP3CB	protein phosphatase 3, catalytic subunit, beta isozyme
210432_s_at	0.0104137	2.19e-05	6.50544	3.03797	2.89468	SCN3A	sodium channel, voltage-gated, type III, alpha subunit
223672_at	0.0106892	7.7e-06	7.26604	3.98761	1.64642	SGIP1	SH3-domain GRB2-like (endophilin) interacting protein 1
244370_at	0.0106892	7.59e-06	7.2765	4.00092	1.15039	KIAA2022	KIAA2022
219603_s_at	0.0107858	2.36e-05	6.45895	2.97206	1.53383	ZNF226	zinc finger protein 226
222403_at	0.0108678	2.48e-05	5.48217	2.7541	0.957921	MTCH2	mitochondrial carrier 2
203282_at	0.0109642	2.51e-05	6.41906	2.91523	2.88037	GBE1	glucan (1,4-alpha-), branching enzyme 1
52837_at	0.0109642	2.57e-05	6.40366	2.89323	1.02244	KIAA1644	KIAA1644
205839_s_at	0.0113074	2.82e-05	6.34224	2.80507	0.660636	BZRAP1	benzodiazapine receptor (peripheral) associated protein 1
232067_at	0.0119667	2.88e-05	5.41514	2.61214	1.06517	FAXC	failed axon connections homolog (Drosophila)
214156_at	0.0120697	3.11e-05	6.28036	2.71565	2.04123	MYRIP	myosin VIIA and Rab interacting protein
219229_at	0.0120697	3.2e-05	-6.26167	2.68852	-1.68908	SLCO3A1	solute carrier organic anion transporter family, member 3A1
218197_s_at	0.0123101	5.05e-06	5.63675	4.02974	3.67939	OXR1	oxidation resistance 1
201609_x_at	0.0130266	3.56e-05	6.19471	2.59086	0.486901	ICMT	isoprenylcysteine carboxyl methyltransferase
225019_at	0.0130833	1.21e-05	6.95071	3.57841	0.834138	CAMK2D	calcium/calmodulin-dependent protein kinase II delta
236385_at	0.0130833	1.1e-05	7.01768	3.66659	0.843257
221844_x_at	0.0132312	3.87e-05	6.14146	2.51269	1.33536	SPCS3	signal peptidase complex subunit 3 homolog (S. cerevisiae)
206592_s_at	0.0132312	3.92e-05	6.13364	2.50117	0.67799	AP3D1	adaptor-related protein complex 3, delta 1 subunit
203680_at	0.0132312	3.92e-05	6.13284	2.49999	2.48746	PRKAR2B	protein kinase, cAMP-dependent, regulatory, type II, beta
214594_x_at	0.013456	6.95e-06	-5.51827	3.74395	-1.28185	ATP8B1	ATPase, aminophospholipid transporter, class I, type 8B, member 1
218577_at	0.013456	7.86e-06	5.4727	3.63376	2.05423	LRRC40	leucine rich repeat containing 40
212243_at	0.013456	8.27e-06	5.45399	3.58846	0.621728	GCOM1///POLR2M	GRINL1A complex locus 1///polymerase (RNA) II (DNA directed) polypeptide M
212820_at	0.0138786	4.33e-05	6.07054	2.40784	2.12489	DMXL2	Dmx-like 2
232636_at	0.0140963	3.91e-05	5.2777	2.31956	1.73767	SLITRK4	SLIT and NTRK-like family, member 4
235228_at	0.0142045	1.76e-05	6.69988	3.24187	1.91531	CCDC85A	coiled-coil domain containing 85A
225259_at	0.014669	4.44e-05	5.22089	2.19804	1.5385	RAB6B	RAB6B, member RAS oncogene family
226557_at	0.014669	4.65e-05	5.20047	2.15428	0.384461	TTC5	tetratricopeptide repeat domain 5
229770_at	0.014669	5.85e-05	5.09928	1.93685	1.2113	GLT1D1	glycosyltransferase 1 domain containing 1
43427_at	0.0149495	1.68e-05	-5.64267	3.06771	-1.61881	ACACB	acetyl-CoA carboxylase beta
225598_at	0.0153917	6.67e-05	-5.04123	1.8117	-0.567777	SLC45A4	solute carrier family 45, member 4
242317_at	0.0153917	6.73e-05	5.03671	1.80193	1.28136	HIGD1A	HIG1 hypoxia inducible domain family, member 1A
225677_at	0.0155763	2.08e-05	6.58498	3.08438	0.773835	BCAP29	B-cell receptor-associated protein 29
227408_s_at	0.0159004	7.4e-05	4.99497	1.71174	1.32954	SNX25	sorting nexin 25
223492_s_at	0.0161607	7.85e-05	4.96905	1.65568	1.72963	LRRFIP1	leucine rich repeat (in FLII) interacting protein 1
223089_at	0.0162559	8.21e-05	4.94929	1.61289	0.879533	VEZT	vezatin, adherens junctions transmembrane protein
213601_at	0.0162712	5.43e-05	5.92941	2.19681	2.48351	SLIT1	slit homolog 1 (Drosophila)
34726_at	0.0162712	5.56e-05	5.91548	2.17581	1.97365	CACNB3	calcium channel, voltage-dependent, beta 3 subunit
32502_at	0.0162712	5.58e-05	5.91319	2.17235	1.4577	GDPD5	glycerophosphodiester phosphodiesterase domain containing 5
209256_s_at	0.0162712	5.64e-05	5.90653	2.16229	1.14843	KLHDC10	kelch domain containing 10
205632_s_at	0.0162712	5.71e-05	5.89819	2.14969	2.5401	PIP5K1B	phosphatidylinositol-4-phosphate 5-kinase, type I, beta
222212_s_at	0.0163777	5.96e-05	-5.87237	2.11061	-0.738425	CERS2	ceramide synthase 2
204604_at	0.0163777	6.01e-05	5.86732	2.10295	1.91508	CDK14	cyclin-dependent kinase 14
201221_s_at	0.0165281	1.99e-05	-5.56842	2.91879	-0.818445	SNRNP70	small nuclear ribonucleoprotein 70kDa (U1)
228928_x_at	0.0167399	1.33e-06	-6.39747	5.1927	-1.21879	BANP	BTG3 associated nuclear protein
224036_s_at	0.0167752	9.01e-05	4.90879	1.52508	0.731654	LMBR1	limb region 1 homolog (mouse)
227014_at	0.0167752	8.97e-05	4.91036	1.5285	0.631396	ASPHD2	aspartate beta-hydroxylase domain containing 2
222530_s_at	0.0168675	9.86e-05	4.86909	1.43892	1.12601	MKKS	McKusick-Kaufman syndrome
226517_at	0.0168675	9.74e-05	4.87434	1.4503	1.65908	BCAT1	branched chain amino-acid transaminase 1, cytosolic
209797_at	0.0169581	2.92e-06	6.07421	4.50945	1.31044	CNPY2	canopy 2 homolog (zebrafish)
212718_at	0.0169581	3.22e-06	-6.03422	4.42391	-0.979672	PAPOLA	poly(A) polymerase alpha
205788_s_at	0.0169581	3.3e-06	-6.02419	4.40241	-0.514341	ZC3H11A	zinc finger CCCH-type containing 11A
218338_at	0.0169581	5.24e-06	-5.8358	3.99639	-0.917758	PHC1	polyhomeotic homolog 1 (Drosophila)
218229_s_at	0.0169581	5.69e-06	-5.80234	3.9238	-0.649443	POGK	pogo transposable element with KRAB domain
1553328_a_at	0.0169581	5.86e-06	5.79013	3.89728	3.4382	SLC18A2	solute carrier family 18 (vesicular monoamine), member 2
212176_at	0.0169581	6.12e-06	-5.77276	3.85953	-0.990796	PNISR	PNN-interacting serine/arginine-rich protein
224333_s_at	0.0169581	6.46e-06	-5.75109	3.81237	-0.638336	MRPS5	mitochondrial ribosomal protein S5
210110_x_at	0.0169581	6.8e-06	-5.73012	3.76668	-0.621917	HNRNPH3	heterogeneous nuclear ribonucleoprotein H3 (2H9)
225417_at	0.0169581	6.85e-06	-5.72718	3.76026	-0.53577	EPC1	enhancer of polycomb homolog 1 (Drosophila)
202621_at	0.0169581	7.06e-06	-5.71519	3.73411	-0.432888	IRF3	interferon regulatory factor 3
205497_at	0.0169581	7.55e-06	-5.68765	3.67398	-0.668725	ZNF175	zinc finger protein 175
203206_at	0.0169581	7.73e-06	-5.67846	3.65391	-0.910233	FAM53B	family with sequence similarity 53, member B
208943_s_at	0.0169581	8.1e-06	5.65955	3.61253	0.32675	SEC62	SEC62 homolog (S. cerevisiae)
44654_at	0.0176626	6.75e-05	5.79531	1.99331	0.590395	G6PC3	glucose 6 phosphatase, catalytic, 3
222482_at	0.0177244	0.000107483	4.83125	1.35667	1.29327	SSBP3	single stranded DNA binding protein 3
223551_at	0.0177244	0.000110415	4.81947	1.33103	2.03184	PKIB	protein kinase (cAMP-dependent, catalytic) inhibitor beta
223753_s_at	0.0177244	0.00011907	4.78644	1.25914	1.01662	CFC1B///CFC1	cripto, FRL-1, cryptic family 1B///cripto, FRL-1, cryptic family 1
226528_at	0.0177244	0.000107658	4.83054	1.35512	0.746109	MTX3	metaxin 3
233002_at	0.0177244	0.000119732	4.78402	1.25386	0.538309	PPP4R4	protein phosphatase 4, regulatory subunit 4
202165_at	0.0178325	2.36e-05	5.49143	2.7636	1.7051	PPP1R2	protein phosphatase 1, regulatory (inhibitor) subunit 2
214683_s_at	0.0178325	2.41e-05	-5.48154	2.74361	-1.05184	PPIL3///CLK1	peptidylprolyl isomerase (cyclophilin)-like 3///CDC-like kinase 1
211421_s_at	0.0178544	7.28e-05	5.74983	1.92363	3.37885	RET	ret proto-oncogene
204584_at	0.0178544	7.4e-05	5.73973	1.90812	2.58469	L1CAM	L1 cell adhesion molecule
212446_s_at	0.0178544	7.53e-05	5.72852	1.89087	1.75287	CERS6	ceramide synthase 6
213271_s_at	0.0178544	7.59e-05	5.72391	1.88377	1.52145	DOPEY1	dopey family member 1
218469_at	0.0178544	7.71e-05	-5.71475	1.86967	-2.41851	GREM1	gremlin 1, DAN family BMP antagonist
203710_at	0.0178544	8.06e-05	5.68777	1.82801	2.13329	ITPR1	inositol 1,4,5-trisphosphate receptor, type 1
218098_at	0.0178544	8.07e-05	5.68688	1.82665	0.871085	ARFGEF2	ADP-ribosylation factor guanine nucleotide-exchange factor 2 (brefeldin A-inhibited)
212807_s_at	0.0178544	8.08e-05	-5.68592	1.82516	-1.22923	SORT1	sortilin 1
224800_at	0.0184175	0.00013131	4.74368	1.16594	0.614105	WDFY1	WD repeat and FYVE domain containing 1
223604_at	0.0189461	2.74e-05	6.40484	2.83324	0.685637	GARNL3	GTPase activating Rap/RanGAP domain-like 3
226188_at	0.0189461	4.7e-05	6.05739	2.33409	0.625635	LGALSL	lectin, galactoside-binding-like
227481_at	0.0189461	4.07e-05	-6.14955	2.46839	-1.16106	CNKSR3	CNKSR family member 3
228191_at	0.0189461	4.57e-05	6.07647	2.36201	0.677681	FLVCR1	feline leukemia virus subgroup C cellular receptor 1
229053_at	0.0189461	3.02e-05	6.34158	2.74381	1.52748	SYT17	synaptotagmin XVII
235278_at	0.0189461	3.73e-05	6.20553	2.54929	1.92925	MACROD2	MACRO domain containing 2
235747_at	0.0189461	4.88e-05	6.03466	2.30075	1.64986	SLC25A16	solute carrier family 25 (mitochondrial carrier; Graves disease autoantigen), member 16
238966_at	0.0189461	4.3e-05	6.11423	2.41709	1.95262	CELF4	CUGBP, Elav-like family member 4
242301_at	0.0189461	3.91e-05	6.17484	2.50501	1.91938	CBLN2	cerebellin 2 precursor
224971_at	0.0189944	0.000142713	4.70732	1.08662	0.622901	MRPL30	mitochondrial ribosomal protein L30
226046_at	0.0189944	0.000143013	4.70641	1.08463	0.314758	MAPK8	mitogen-activated protein kinase 8
228027_at	0.0189944	0.000140222	4.71501	1.1034	1.07016	GPRASP2	G protein-coupled receptor associated sorting protein 2
214799_at	0.0190735	1.85e-05	-5.15864	2.87084	-1.88519	NFASC	neurofascin
201904_s_at	0.0190735	1.89e-05	-5.14895	2.84724	-1.30433	CTDSPL	CTD (carboxy-terminal domain, RNA polymerase II, polypeptide A) small phosphatase-like
203538_at	0.0190735	1.95e-05	5.13755	2.81945	0.78645	CAMLG	calcium modulating ligand
203181_x_at	0.0190735	1.95e-05	5.13744	2.81917	1.43274	SRPK2	SRSF protein kinase 2
206481_s_at	0.0190944	9.09e-05	5.61479	1.71479	1.23206	LDB2	LIM domain binding 2
230577_at	0.0191688	5.13e-05	-6.00253	2.25349	-1.57487	LINC00844	long intergenic non-protein coding RNA 844
231067_s_at	0.019271	0.000147005	4.6944	1.0584	1.30799	AKAP12	A kinase (PRKA) anchor protein 12
209332_s_at	0.0196146	2.8e-05	-5.41482	2.60844	-0.590015	MAX	MYC associated factor X
227444_at	0.019864	0.000153496	4.67556	1.01725	1.09081	ARMCX4	armadillo repeat containing, X-linked 4
224530_s_at	0.0205016	0.000164516	4.64534	0.951217	0.466951	KCNIP4	Kv channel interacting protein 4
227466_at	0.0208104	6e-05	-5.90445	2.10817	-0.98165	FAM200B	family with sequence similarity 200, member B
243139_at	0.0208104	5.9e-05	5.91521	2.12418	4.01614	SV2C	synaptic vesicle glycoprotein 2C
203445_s_at	0.0209251	3.46e-05	-5.32028	2.41594	-0.771485	CTDSP2	CTD (carboxy-terminal domain, RNA polymerase II, polypeptide A) small phosphatase 2
201709_s_at	0.0209251	3.51e-05	5.31424	2.40362	0.513951	NIPSNAP1	nipsnap homolog 1 (C. elegans)
201970_s_at	0.0209251	3.86e-05	-5.27225	2.31776	-0.920275	NASP	nuclear autoantigenic sperm protein (histone-binding)
209834_at	0.0209251	4.44e-05	-5.21018	2.19045	-1.00114	CHST3	carbohydrate (chondroitin 6) sulfotransferase 3
201209_at	0.0209251	4.58e-05	-5.19612	2.16155	-0.702436	HDAC1	histone deacetylase 1
222514_at	0.0209875	0.000170495	4.6298	0.917225	0.375046	RRAGC	Ras-related GTP binding C
218434_s_at	0.0210936	0.000102061	5.54512	1.60591	0.788342	AACS	acetoacetyl-CoA synthetase
228454_at	0.0211337	1.18e-05	-5.50702	3.27747	-0.816795	LCOR	ligand dependent nuclear receptor corepressor
200990_at	0.0211337	1.23e-05	-5.49205	3.24445	-0.427684	TRIM28	tripartite motif containing 28
212139_at	0.0211337	1.23e-05	-5.49047	3.24095	-0.481798	GCN1L1	GCN1 general control of amino-acid synthesis 1-like 1 (yeast)
204831_at	0.0211499	0.000105634	5.52451	1.57354	0.805205	CDK8	cyclin-dependent kinase 8
212842_x_at	0.0217261	0.000110208	5.49916	1.53365	0.70602	RGPD6///RGPD8///RGPD4///RGPD5	RANBP2-like and GRIP domain containing 6///RANBP2-like and GRIP domain containing 8///RANBP2-like and GRIP domain containing 4///RANBP2-like and GRIP domain containing 5
223283_s_at	0.0219594	1.42e-05	-5.43366	3.11543	-0.896318	TSHZ1	teashirt zinc finger homeobox 1
235282_at	0.0219594	1.48e-05	5.41649	3.07742	1.02229	LOC100506295	uncharacterized LOC100506295
221290_s_at	0.0219594	1.53e-05	-5.4034	3.04842	-0.755685	MUM1	melanoma associated antigen (mutated) 1
204457_s_at	0.0219594	1.57e-05	-5.39426	3.02818	-1.29861	GAS1	growth arrest-specific 1
210125_s_at	0.0219594	1.63e-05	-5.37889	2.9941	-0.561369	BANF1	barrier to autointegration factor 1
228287_at	0.0219594	1.63e-05	-5.37866	2.99358	-0.985513	ING5	inhibitor of growth family, member 5
208319_s_at	0.0219843	1.72e-05	5.35731	2.94621	3.20519	RBM3	RNA binding motif (RNP1, RRM) protein 3
202265_at	0.0219843	1.75e-05	-5.35066	2.93145	-0.761858	BMI1	BMI1 polycomb ring finger oncogene
200740_s_at	0.0220936	0.000113796	5.48004	1.50349	1.08525	SUMO3	small ubiquitin-like modifier 3
214427_at	0.0221171	2.7e-05	-5.01828	2.52845	-0.811154	NOP2	NOP2 nucleolar protein
213623_at	0.0221171	3.2e-05	4.95626	2.37698	2.76928	KIF3A	kinesin family member 3A
209702_at	0.0221171	3.28e-05	4.94721	2.35487	0.642612	FTO	fat mass and obesity associated
204679_at	0.0221171	3.33e-05	4.94198	2.34211	1.6919	KCNK1	potassium channel, subfamily K, member 1
215012_at	0.0221171	3.37e-05	-4.93707	2.3301	-1.22515	ZNF451	zinc finger protein 451
208634_s_at	0.0221171	3.92e-05	-4.88156	2.19445	-0.929453	MACF1	microtubule-actin crosslinking factor 1
202519_at	0.0221171	3.98e-05	-4.87619	2.18134	-1.77041	MLXIP	MLX interacting protein
52255_s_at	0.0221171	4.07e-05	-4.86804	2.16143	-1.3991	COL5A3	collagen, type V, alpha 3
225866_at	0.0221541	0.00018854	4.58601	0.821424	0.662752	RPF2	ribosome production factor 2 homolog (S. cerevisiae)
240236_at	0.0221541	0.000185634	4.59277	0.836216	0.807623	STXBP5L	syntaxin binding protein 5-like
205311_at	0.0223366	0.000117465	5.46113	1.47361	3.73356	DDC	dopa decarboxylase (aromatic L-amino acid decarboxylase)
217976_s_at	0.0223366	0.000118534	5.45573	1.46507	1.3942	DYNC1LI1	dynein, cytoplasmic 1, light intermediate chain 1
227064_at	0.0224892	0.000210184	-4.53877	0.717953	-0.613031	ANKRD40	ankyrin repeat domain 40
227177_at	0.0224892	0.000203684	4.55242	0.747861	0.733137	CORO2A	coronin, actin binding protein, 2A
227713_at	0.0224892	0.000210194	4.53875	0.717907	0.60328	KATNAL1	katanin p60 subunit A-like 1
227909_at	0.0224892	0.000211658	4.53573	0.7113	0.883419	LINC00087///LINC00086	long intergenic non-protein coding RNA 87///long intergenic non-protein coding RNA 86
229290_at	0.0224892	0.000206246	4.54699	0.735961	1.26	DAPL1	death associated protein-like 1
236640_at	0.0224892	0.000209126	4.54096	0.722758	0.6147	LOC100507165	uncharacterized LOC100507165
238600_at	0.0224892	0.000198841	4.56288	0.770774	0.974466	JAKMIP1	janus kinase and microtubule interacting protein 1
223315_at	0.0226756	7.7e-05	5.74919	1.87494	0.415126	NTN4	netrin 4
227875_at	0.0226756	7.54e-05	5.76257	1.89519	2.17205	KLHL13	kelch-like family member 13
238332_at	0.0226756	7.33e-05	5.77962	1.92096	2.23865	ANKRD29	ankyrin repeat domain 29
239913_at	0.0226756	7.07e-05	5.80211	1.95488	3.8682	SLC10A4	solute carrier family 10 (sodium/bile acid cotransporter family), member 4
224525_s_at	0.0227064	0.000216578	4.52575	0.689422	0.672532	OLA1	Obg-like ATPase 1
214442_s_at	0.0229823	6.06e-05	5.07235	1.90625	1.10437	PIAS2	protein inhibitor of activated STAT, 2
209095_at	0.0229823	6.2e-05	5.06236	1.88557	0.919509	DLD	dihydrolipoamide dehydrogenase
212151_at	0.023052	0.000126209	5.41845	1.40596	1.94575	PBX1	pre-B-cell leukemia homeobox 1
208121_s_at	0.023052	0.000127128	5.41414	1.39911	1.95577	PTPRO	protein tyrosine phosphatase, receptor type, O
205638_at	0.023052	0.000127727	5.41135	1.39468	1.16606	BAI3	brain-specific angiogenesis inhibitor 3
220559_at	0.023236	0.00013056	5.39835	1.37401	3.07148	EN1	engrailed homeobox 1
217118_s_at	0.0235217	8.07e-05	-4.94715	1.64642	-1.0428	KIAA0930	KIAA0930
208969_at	0.0235217	8.46e-05	4.92647	1.60334	0.747703	NDUFA9	NADH dehydrogenase (ubiquinone) 1 alpha subcomplex, 9, 39kDa
205282_at	0.0236098	9.01e-05	4.89879	1.54566	0.344851	LRP8	low density lipoprotein receptor-related protein 8, apolipoprotein e receptor
218346_s_at	0.0236098	9.4e-05	-4.88019	1.50684	-0.769737	SESN1	sestrin 1
220661_s_at	0.0236098	0.00010118	-4.84822	1.44006	-0.940481	ZNF692	zinc finger protein 692
219157_at	0.0236098	0.000102076	-4.84437	1.43201	-0.874071	KLHL2	kelch-like family member 2
218149_s_at	0.0236098	0.000102515	-4.8425	1.4281	-1.0044	ZNF395	zinc finger protein 395
218505_at	0.0236098	0.000108178	-4.81906	1.37906	-0.5104	WDR59	WD repeat domain 59
202370_s_at	0.0236098	0.0001107	-4.80902	1.35804	-0.793489	CBFB	core-binding factor, beta subunit
202263_at	0.0236098	0.000115876	4.78911	1.31636	0.605107	CYB5R1	cytochrome b5 reductase 1
208718_at	0.0236098	0.000118654	-4.7788	1.29474	-0.600111	DDX17	DEAD (Asp-Glu-Ala-Asp) box helicase 17
216047_x_at	0.0236098	0.00012039	4.77248	1.28149	1.07238	SEZ6L	seizure related 6 homolog (mouse)-like
204957_at	0.0236098	0.000121446	4.76867	1.27352	0.805686	ORC5	origin recognition complex, subunit 5
200760_s_at	0.0237095	4.75e-05	4.81101	2.02204	2.30225	ARL6IP5	ADP-ribosylation-like factor 6 interacting protein 5
206169_x_at	0.0237095	4.94e-05	-4.79671	1.98708	-1.41138	ZC3H7B	zinc finger CCCH-type containing 7B
202919_at	0.0237095	5.02e-05	4.79079	1.97261	1.11223	MOB4	MOB family member 4, phocein
202170_s_at	0.0237463	5.19e-05	4.77855	1.9427	2.0471	AASDHPPT	aminoadipate-semialdehyde dehydrogenase-phosphopantetheinyl transferase
224747_at	0.0239658	0.0002398	4.48153	0.592465	0.946634	UBE2Q2	ubiquitin-conjugating enzyme E2Q family member 2
228570_at	0.0240395	8.42e-05	5.6949	1.79247	2.00322	BTBD11	BTB (POZ) domain containing 11
222104_x_at	0.0240564	5.86e-05	-4.73389	1.83355	-0.751106	GTF2H3	general transcription factor IIH, polypeptide 3, 34kDa
214715_x_at	0.0240564	6.05e-05	-4.72212	1.80479	-1.00988	ZNF160	zinc finger protein 160
206114_at	0.0240564	6.08e-05	4.72042	1.80062	2.36261	EPHA4	EPH receptor A4
226813_at	0.0242695	0.000245244	4.47179	0.571098	0.569675	NTPCR	nucleoside-triphosphatase, cancer-related
229523_at	0.0242796	0.000247751	4.46737	0.561416	0.650822	TMEM200C	transmembrane protein 200C
241827_at	0.024501	2.26e-05	-5.24831	2.70369	-0.540262	ZNF615	zinc finger protein 615
238525_at	0.024501	2.28e-05	-5.24556	2.69757	-0.529584	DDX56	DEAD (Asp-Glu-Ala-Asp) box helicase 56
222674_at	0.024501	2.3e-05	-5.24205	2.68975	-0.649065	C9orf114	chromosome 9 open reading frame 114
224985_at	0.024501	2.35e-05	5.23297	2.66948	0.577698	NRAS	neuroblastoma RAS viral (v-ras) oncogene homolog
209348_s_at	0.024501	2.38e-05	-5.22777	2.65789	-0.878243	MAF	v-maf musculoaponeurotic fibrosarcoma oncogene homolog (avian)
224578_at	0.024501	2.45e-05	-5.21631	2.63229	-0.665346	RCC2	regulator of chromosome condensation 2
209015_s_at	0.024501	2.49e-05	-5.21024	2.61875	-1.46284	DNAJB6	DnaJ (Hsp40) homolog, subfamily B, member 6
228845_at	0.024501	2.51e-05	5.20688	2.61124	1.24072	PLBD2	phospholipase B domain containing 2
228095_at	0.024633	2.8e-05	-5.16291	2.51298	-1.08073	PHF14	PHD finger protein 14
227321_at	0.024633	2.82e-05	5.1608	2.50826	1.3581	GATS	GATS, stromal antigen 3 opposite strand
224765_at	0.024633	2.86e-05	-5.15478	2.49478	-0.680786	MSL1	male-specific lethal 1 homolog (Drosophila)
202423_at	0.024633	2.88e-05	-5.15292	2.49063	-0.601553	KAT6A	K(lysine) acetyltransferase 6A
227191_at	0.0248506	0.000256039	4.4531	0.530099	0.85094	ITFG1	integrin alpha FG-GAP repeat containing 1
212585_at	0.0249719	6.87e-05	4.67555	1.69098	0.853621	OSBPL8	oxysterol binding protein-like 8
202442_at	0.0249719	6.88e-05	4.67518	1.6901	0.639095	AP3S1	adaptor-related protein complex 3, sigma 1 subunit
219678_x_at	0.0249719	7.17e-05	-4.66007	1.65318	-0.870539	DCLRE1C	DNA cross-link repair 1C
225266_at	0.0250625	0.000260706	-4.44527	0.512908	-1.04005	ZNF652	zinc finger protein 652
221727_at	0.0251274	0.00014572	5.33345	1.27037	1.61399	SUB1	SUB1 homolog (S. cerevisiae)
213967_at	0.0251274	0.000147145	5.32771	1.26119	2.54882	RALYL	RALY RNA binding protein-like
206342_x_at	0.0251274	0.000153054	5.30455	1.22402	1.07717	IDS	iduronate 2-sulfatase
209146_at	0.0251274	0.000153156	5.30416	1.22339	1.13148	MSMO1	methylsterol monooxygenase 1
201410_at	0.0251274	0.000154034	5.3008	1.21799	0.874306	PLEKHB2	pleckstrin homology domain containing, family B (evectins) member 2
205110_s_at	0.0251274	0.000154914	5.29745	1.21261	4.15779	FGF13	fibroblast growth factor 13
215071_s_at	0.0251914	0.00013619	-4.71885	1.16895	-1.84018	HIST1H2AC	histone cluster 1, H2ac
230698_at	0.0252833	0.000265508	4.43735	0.49554	1.79621	CALN1	calneuron 1
212037_at	0.0253268	0.000138824	-4.71052	1.15147	-0.576117	PNN	pinin, desmosome associated protein
211755_s_at	0.0255634	0.000145968	4.68873	1.10565	0.464239	ATP5F1	ATP synthase, H+ transporting, mitochondrial Fo complex, subunit B1
200982_s_at	0.0255634	0.000147798	4.68332	1.09428	1.05784	ANXA6	annexin A6
212850_s_at	0.0256681	0.000150331	-4.67594	1.07876	-0.967178	LRP4	low density lipoprotein receptor-related protein 4
201022_s_at	0.0256944	0.00015365	4.66646	1.05882	0.517172	DSTN	destrin (actin depolymerizing factor)
203362_s_at	0.0260041	0.000160109	4.6486	1.02122	0.3431	MAD2L1	MAD2 mitotic arrest deficient-like 1 (yeast)
205136_s_at	0.026047	0.000162329	4.64263	1.00864	0.500113	NUFIP1	nuclear fragile X mental retardation protein interacting protein 1
203278_s_at	0.0260746	3.11e-05	-5.12143	2.42011	-0.545315	PHF21A	PHD finger protein 21A
215255_at	0.0262342	7.89e-05	-4.62481	1.56706	-1.18385	IGSF9B	immunoglobulin superfamily, member 9B
212360_at	0.0262584	0.000164023	5.26393	1.15864	0.734999	AMPD2	adenosine monophosphate deaminase 2
214811_at	0.0262584	0.000166965	5.25351	1.14184	2.51873	RIMBP2	RIMS binding protein 2
205330_at	0.0262584	0.000168754	5.24727	1.13176	0.931228	MN1	meningioma (disrupted in balanced translocation) 1
222243_s_at	0.0262584	0.000170083	-5.24269	1.12435	-1.20126	TOB2	transducer of ERBB2, 2
226394_at	0.0264686	0.000285821	4.4054	0.425388	0.217484	2014-03-05	membrane-associated ring finger (C3HC4) 5
217824_at	0.02656	0.00017721	5.2187	1.08555	0.910363	UBE2J1	ubiquitin-conjugating enzyme E2, J1
220091_at	0.02656	0.000178968	5.21294	1.07622	1.38124	SLC2A6	solute carrier family 2 (facilitated glucose transporter), member 6
219895_at	0.02656	0.000181632	5.20432	1.06224	3.30478	TMEM255A	transmembrane protein 255A
202540_s_at	0.02656	0.000182401	5.20186	1.05825	1.09073	HMGCR	3-hydroxy-3-methylglutaryl-CoA reductase
201889_at	0.0265821	0.000189021	5.18109	1.02453	1.1491	FAM3C	family with sequence similarity 3, member C
212094_at	0.0265821	0.000190746	5.1758	1.01593	2.62278	PEG10	paternally expressed 10
205399_at	0.0265821	0.00019085	5.17548	1.01542	1.97811	DCLK1	doublecortin-like kinase 1
200699_at	0.0266454	3.25e-05	-5.10411	2.38132	-0.554634	KDELR2	KDEL (Lys-Asp-Glu-Leu) endoplasmic reticulum protein retention receptor 2
227407_at	0.0267709	3.38e-05	-5.08844	2.34618	-0.478568	TAPT1	transmembrane anterior posterior transformation 1
213734_at	0.0268999	8.27e-05	4.60732	1.52434	1.7169	WSB2	WD repeat and SOCS box containing 2
205546_s_at	0.0269388	5.48e-06	-5.60975	3.88582	-0.877327	TYK2	tyrosine kinase 2
225108_at	0.0269806	0.000299369	4.38533	0.381326	0.808472	AGPS	alkylglycerone phosphate synthase
242470_at	0.0269806	0.00029883	4.38611	0.383038	0.567703	EID2B	EP300 interacting inhibitor of differentiation 2B
215014_at	0.0270235	0.000170444	4.62148	0.964088	1.87023	KCND3	potassium voltage-gated channel, Shal-related subfamily, member 3
205747_at	0.0272382	0.000173844	4.61292	0.946049	1.69656	CBLN1	cerebellin 1 precursor
227990_at	0.0276629	0.00031242	4.36685	0.340729	0.688358	SLU7	SLU7 splicing factor homolog (S. cerevisiae)
229002_at	0.0276677	0.000315295	4.36288	0.332016	0.890982	FAM69B	family with sequence similarity 69, member B
217865_at	0.0276756	0.000203021	-5.13957	0.956917	-0.856789	RNF130	ring finger protein 130
222481_at	0.0277562	0.000323436	4.35184	0.307764	0.773038	TIMM10B	translocase of inner mitochondrial membrane 10 homolog B (yeast)
215233_at	0.0278962	3.71e-05	-5.05213	2.26472	-1.49235	JMJD6	jumonji domain containing 6
219062_s_at	0.0278962	3.73e-05	-5.05007	2.26009	-0.749739	ZCCHC2	zinc finger, CCHC domain containing 2
225644_at	0.0278962	3.78e-05	-5.04502	2.24874	-0.942816	CCDC117	coiled-coil domain containing 117
225735_at	0.0280515	0.000125344	5.45295	1.41915	0.745873	ANKRD50	ankyrin repeat domain 50
226492_at	0.0280515	0.000109415	5.53495	1.54671	1.17677	SEMA6D	sema domain, transmembrane domain (TM), and cytoplasmic domain, (semaphorin) 6D
226918_at	0.0280515	0.000125576	5.45185	1.41742	1.27235	JPH4	junctophilin 4
227641_at	0.0280515	0.000121606	5.47117	1.44758	1.53332	FBXL16	F-box and leucine-rich repeat protein 16
228737_at	0.0280515	0.000118727	5.48561	1.47008	1.68501	TOX2	TOX high mobility group box family member 2
234303_s_at	0.0280515	0.000112063	5.52048	1.52428	1.5714	GPR85	G protein-coupled receptor 85
235781_at	0.0280515	0.000124334	5.45782	1.42675	1.31021	CACNA1B	calcium channel, voltage-dependent, N type, alpha 1B subunit
232549_at	0.02817	3.96e-05	5.02591	2.20582	1.04565	RBM11	RNA binding motif protein 11
211433_x_at	0.0282236	4.09e-05	5.01366	2.17829	0.742751	FAM214B	family with sequence similarity 214, member B
226230_at	0.0282236	4.12e-05	-5.01048	2.17116	-0.554654	SMEK2	SMEK homolog 2, suppressor of mek1 (Dictyostelium)
217574_at	0.0285384	4.31e-05	4.99255	2.13084	1.90785	CDH8	cadherin 8, type 2
204307_at	0.0285384	4.32e-05	-4.99195	2.12949	-0.991078	TECPR2	tectonin beta-propeller repeat containing 2
229944_at	0.0287709	0.000339215	4.33122	0.262458	0.578341	OPRK1	opioid receptor, kappa 1
244111_at	0.0287709	0.000342036	4.32763	0.254583	1.77941	KRT222	keratin 222
213358_at	0.0287726	0.000213314	5.11091	0.910098	1.34955	SOGA2	SOGA family member 2
204278_s_at	0.0288634	9.84e-05	4.54337	1.36825	1.89138	EBAG9	estrogen receptor binding site associated, antigen, 9
212274_at	0.0288634	9.85e-05	-4.5429	1.36711	-1.53634	LPIN1	lipin 1
214096_s_at	0.0288634	9.86e-05	-4.54258	1.36633	-1.02297	SHMT2	serine hydroxymethyltransferase 2 (mitochondrial)
226382_at	0.0290582	0.00013464	5.41003	1.35194	1.29465	LOC283070///CAMK1D	uncharacterized LOC283070///calcium/calmodulin-dependent protein kinase ID
227543_at	0.0290815	4.81e-05	-4.949	2.03285	-1.14043	RNASEH2C	ribonuclease H2, subunit C
225120_at	0.0290815	4.84e-05	-4.94678	2.02785	-0.621659	PURB	purine-rich element binding protein B
1569290_s_at	0.0290815	4.87e-05	4.94391	2.02138	1.28525	GRIA3	glutamate receptor, ionotropic, AMPA 3
234192_s_at	0.0290815	4.9e-05	-4.9422	2.01753	-0.872897	GKAP1	G kinase anchoring protein 1
48580_at	0.0290815	5.04e-05	-4.93077	1.99179	-0.651208	CXXC1	CXXC finger protein 1
208979_at	0.0290815	5.11e-05	-4.92506	1.97892	-0.364381	NCOA6	nuclear receptor coactivator 6
201436_at	0.0290815	5.2e-05	4.91863	1.96444	0.700316	EIF4E	eukaryotic translation initiation factor 4E
227785_at	0.0290815	5.26e-05	-4.91376	1.95346	-0.546238	SDCCAG8	serologically defined colon cancer antigen 8
202548_s_at	0.0290815	5.32e-05	-4.90914	1.94304	-0.713504	ARHGEF7	Rho guanine nucleotide exchange factor (GEF) 7
225291_at	0.0290815	5.33e-05	-4.90891	1.94254	-0.725052	PNPT1	polyribonucleotide nucleotidyltransferase 1
230508_at	0.029113	0.000348986	4.31893	0.235449	0.878959	DKK3	dickkopf WNT signaling pathway inhibitor 3
204467_s_at	0.0291277	0.000219722	5.09379	0.882066	1.63105	SNCA	synuclein, alpha (non A4 component of amyloid precursor)
34408_at	0.0291277	0.000222677	5.08607	0.869415	1.03085	RTN2	reticulon 2
203224_at	0.0291277	0.000222765	5.08584	0.869039	1.26544	RFK	riboflavin kinase
209841_s_at	0.0291889	0.000226009	5.07749	0.855344	1.81217	LRRN3	leucine rich repeat neuronal 3
212829_at	0.0291889	0.000229752	-5.06802	0.839784	-0.950329	PIP4K2A	phosphatidylinositol-5-phosphate 4-kinase, type II, alpha
204141_at	0.0291889	0.000233302	5.05917	0.825254	1.62811	TUBB2A	tubulin, beta 2A class IIa
204072_s_at	0.0291889	0.00023415	5.05708	0.821817	1.55173	FRY	furry homolog (Drosophila)
209560_s_at	0.0291889	0.000237706	5.0484	0.807532	3.14555	DLK1	delta-like 1 homolog (Drosophila)
203020_at	0.0291889	0.000239462	5.04416	0.800558	1.29821	RABGAP1L	RAB GTPase activating protein 1-like
202671_s_at	0.0291889	0.000240919	5.04067	0.794808	1.12553	PDXK	pyridoxal (pyridoxine, vitamin B6) kinase
207522_s_at	0.0291889	0.000242489	5.03693	0.788652	2.67712	ATP2A3	ATPase, Ca++ transporting, ubiquitous
204977_at	0.0291889	0.000243734	5.03398	0.783797	0.735055	DDX10	DEAD (Asp-Glu-Ala-Asp) box polypeptide 10
202777_at	0.0291903	0.000246024	5.0286	0.774935	1.04759	SHOC2	soc-2 suppressor of clear homolog (C. elegans)
227638_at	0.0292249	0.000353224	4.3137	0.223971	0.703706	EPG5	ectopic P-granules autophagy protein 5 homolog (C. elegans)
209667_at	0.0293731	0.000249857	5.01971	0.76028	0.837202	CES2	carboxylesterase 2
201142_at	0.029435	0.000104523	4.52107	1.31387	1.07133	EIF2S1	eukaryotic translation initiation factor 2, subunit 1 alpha, 35kDa
202245_at	0.029435	0.000105383	-4.51805	1.30651	-1.09858	LSS	lanosterol synthase (2,3-oxidosqualene-lanosterol cyclase)
223035_s_at	0.0294568	0.00014287	5.37454	1.29615	1.23382	FARSB	phenylalanyl-tRNA synthetase, beta subunit
229256_at	0.0294568	0.000145585	5.3633	1.27844	3.05913	PGM2L1	phosphoglucomutase 2-like 1
225077_at	0.0297018	0.000364873	-4.29966	0.193116	-0.195887	CHD2	chromodomain helicase DNA binding protein 2
202883_s_at	0.0297258	0.000113489	-4.49074	1.2399	-1.19031	PPP2R1B	protein phosphatase 2, regulatory subunit A, beta
205659_at	0.0297258	0.000113917	4.48935	1.23652	1.02037	HDAC9	histone deacetylase 9
208737_at	0.0297258	0.000115759	4.48343	1.2221	1.49594	ATP6V1G1	ATPase, H+ transporting, lysosomal 13kDa, V1 subunit G1
210652_s_at	0.0299132	0.000197655	4.55732	0.828777	0.6557	TTC39A	tetratricopeptide repeat domain 39A
224840_at	0.0299263	0.000379261	-4.28293	0.15634	-1.53909	FKBP5	FK506 binding protein 5
225073_at	0.0299263	0.000374892	4.28794	0.167358	0.897553	PPHLN1	periphilin 1
225521_at	0.0299263	0.000377211	4.28527	0.161494	0.796165	ANAPC7	anaphase promoting complex subunit 7
228101_at	0.0299263	0.000379489	4.28267	0.155769	1.71039	APBA1	amyloid beta (A4) precursor protein-binding, family A, member 1
205357_s_at	0.0299562	5.56e-05	4.89151	1.90331	2.43201	AGTR1	angiotensin II receptor, type 1
238480_at	0.0299703	0.000151209	5.3407	1.24278	1.2087	TTC39C	tetratricopeptide repeat domain 39C
204328_at	0.0299713	1.02e-05	-5.38011	3.34269	-1.10032	TMC6	transmembrane channel-like 6
38671_at	0.0299713	1.54e-05	-5.2289	2.98303	-1.04813	PLXND1	plexin D1
200601_at	0.0299713	2.27e-05	-5.08442	2.63823	-1.93887	ACTN4	actinin, alpha 4
203648_at	0.0299713	2.53e-05	-5.04461	2.54305	-0.389384	TATDN2	TatD DNase domain containing 2
211729_x_at	0.0299713	2.56e-05	5.04119	2.53488	0.971127	BLVRA	biliverdin reductase A
219338_s_at	0.0299713	2.74e-05	5.01547	2.47336	2.17527	LRRC49	leucine rich repeat containing 49
225187_at	0.0300543	0.00038409	4.27746	0.144311	0.640014	KIAA1967	KIAA1967
206559_x_at	0.0300626	0.000212185	-4.52663	0.763953	-0.30885	EEF1A1	eukaryotic translation elongation factor 1 alpha 1
219013_at	0.0302422	0.000261711	4.9931	0.716329	0.80773	GALNT11	UDP-N-acetyl-alpha-D-galactosamine:polypeptide N-acetylgalactosaminyltransferase 11 (GalNAc-T11)
205708_s_at	0.0302422	0.00026197	4.99253	0.71539	0.207068	TRPM2	transient receptor potential cation channel, subfamily M, member 2
225815_at	0.030474	0.000396458	4.26375	0.114179	1.02915	CPLX2	complexin 2
45687_at	0.0306718	5.81e-05	-4.87429	1.86446	-0.493711	PRR14	proline rich 14
212140_at	0.0306718	5.98e-05	-4.8632	1.83946	-0.602244	PDS5A	PDS5, regulator of cohesion maintenance, homolog A (S. cerevisiae)
220159_at	0.0306718	5.98e-05	4.86314	1.83931	0.822521	ABCA11P	ATP-binding cassette, sub-family A (ABC1), member 11, pseudogene
242807_at	0.0306718	6.05e-05	4.85851	1.82886	1.02098	FSD1L	fibronectin type III and SPRY domain containing 1-like
227264_at	0.0306718	6.17e-05	-4.85048	1.81075	-0.795401	TRAF6	TNF receptor-associated factor 6, E3 ubiquitin protein ligase
46142_at	0.0306718	6.19e-05	4.84969	1.80896	0.785746	LMF1	lipase maturation factor 1
209283_at	0.0309816	0.000226654	-4.4981	0.703664	-0.825761	CRYAB	crystallin, alpha B
204226_at	0.0309816	0.000228138	4.49528	0.697702	0.682109	STAU2	staufen double-stranded RNA binding protein 2
228882_at	0.0310266	0.000165437	5.28727	1.15812	2.2792	TUB	tubby homolog (mouse)
229057_at	0.0310266	0.00016782	5.27879	1.14465	2.4235	SCN2A	sodium channel, voltage-gated, type II, alpha subunit
235570_at	0.0310266	0.000169317	5.27353	1.13628	1.22178	RBMS3	RNA binding motif, single stranded interacting protein 3
212625_at	0.0310377	0.0002763	-4.96203	0.664875	-0.777412	STX10	syntaxin 10
201433_s_at	0.0310377	0.000284705	4.94489	0.636444	0.981556	PTDSS1	phosphatidylserine synthase 1
218888_s_at	0.0310377	0.000286001	4.9423	0.632136	1.51392	NETO2	neuropilin (NRP) and tolloid (TLL)-like 2
213581_at	0.0310377	0.000289727	4.93491	0.619852	0.746628	PDCD2	programmed cell death 2
202677_at	0.0310377	0.000289812	4.93474	0.619575	0.565228	RASA1	RAS p21 protein activator (GTPase activating protein) 1
209325_s_at	0.0310377	0.000290358	4.93366	0.617788	1.50692	RGS16	regulator of G-protein signaling 16
204260_at	0.0310377	0.000294816	4.92497	0.603327	2.37659	CHGB	chromogranin B (secretogranin 1)
212943_at	0.0310377	0.000296303	4.9221	0.598552	0.643905	C2CD5	C2 calcium-dependent domain containing 5
204009_s_at	0.0310377	0.00029869	4.91752	0.590935	0.785163	KRAS	v-Ki-ras2 Kirsten rat sarcoma viral oncogene homolog
201519_at	0.0310377	0.000300349	4.91436	0.585679	0.575941	TOMM70A	translocase of outer mitochondrial membrane 70 homolog A (S. cerevisiae)
207547_s_at	0.0310528	0.000233164	-4.48586	0.677783	-0.895249	FAM107A	family with sequence similarity 107, member A
219911_s_at	0.0310774	0.000241259	-4.47111	0.646587	-2.07008	SLCO4A1	solute carrier organic anion transporter family, member 4A1
201346_at	0.0310774	0.000250011	-4.45572	0.614012	-1.05404	ADIPOR2	adiponectin receptor 2
218064_s_at	0.0310774	0.000252222	-4.45192	0.605965	-0.495866	AKAP8L	A kinase (PRKA) anchor protein 8-like
212299_at	0.0310774	0.00025579	-4.44585	0.593125	-0.472295	NEK9	NIMA-related kinase 9
218042_at	0.0310774	0.000270376	4.4219	0.542423	1.0261	COPS4	COP9 signalosome subunit 4
206793_at	0.0310774	0.000279055	-4.40827	0.513537	-1.16749	PNMT	phenylethanolamine N-methyltransferase
212680_x_at	0.0310774	0.000284124	-4.4005	0.49708	-0.955442	PPP1R14B	protein phosphatase 1, regulatory (inhibitor) subunit 14B
204326_x_at	0.0310774	0.000285755	-4.39803	0.491844	-0.961537	MT1X	metallothionein 1X
212534_at	0.0310774	0.000286847	-4.39638	0.488358	-0.643844	ZNF24	zinc finger protein 24
215058_at	0.0310774	0.000288581	4.39378	0.482848	0.382691	DENND5B	DENN/MADD domain containing 5B
201613_s_at	0.0310774	0.000289353	-4.39263	0.480404	-0.270784	AP1G2	adaptor-related protein complex 1, gamma 2 subunit
226568_at	0.0311571	0.000173238	5.25998	1.11472	2.11369	FAM102B	family with sequence similarity 102, member B
202449_s_at	0.0311874	0.000294572	-4.38491	0.46406	-0.871642	RXRA	retinoid X receptor, alpha
218536_at	0.0311874	0.000299568	4.37766	0.448681	0.637307	MRS2	MRS2 magnesium transporter
217785_s_at	0.0311874	0.000300675	4.37607	0.445308	1.12713	YKT6	YKT6 v-SNARE homolog (S. cerevisiae)
201287_s_at	0.0311874	0.000303673	4.37179	0.436238	1.94358	SDC1	syndecan 1
221519_at	0.0311874	0.00031032	-4.36245	0.416439	-0.76186	FBXW4	F-box and WD repeat domain containing 4
205174_s_at	0.0311874	0.000320686	4.34828	0.386392	1.33662	QPCT	glutaminyl-peptide cyclotransferase
204026_s_at	0.0311874	0.000322678	4.34561	0.380729	0.256108	ZWINT	ZW10 interacting kinetochore protein
221646_s_at	0.0311874	0.000324336	-4.3434	0.376041	-1.2849	ZDHHC11	zinc finger, DHHC-type containing 11
219660_s_at	0.0311874	0.000332528	4.33264	0.353232	1.08748	ATP8A2	ATPase, aminophospholipid transporter, class I, type 8A, member 2
222005_s_at	0.0311896	0.000337142	4.3267	0.340632	1.37972	GNG3	guanine nucleotide binding protein (G protein), gamma 3
213165_at	0.0311896	0.000337236	-4.32658	0.340377	-0.79893	CEP350	centrosomal protein 350kDa
204119_s_at	0.0311933	0.000339618	4.32355	0.333939	0.65566	ADK	adenosine kinase
203973_s_at	0.031434	0.000353931	-4.30575	0.296188	-1.52664	CEBPD	CCAAT/enhancer binding protein (C/EBP), delta
210817_s_at	0.031434	0.00035684	-4.30222	0.288702	-0.628047	CALCOCO2	calcium binding and coiled-coil domain 2
219521_at	0.031434	0.000357586	-4.30133	0.286795	-0.531418	B3GAT1	beta-1,3-glucuronyltransferase 1 (glucuronosyltransferase P)
217546_at	0.031434	0.000358812	-4.29985	0.283663	-1.37571	MT1M	metallothionein 1M
214005_at	0.031434	0.00036112	4.29709	0.2778	0.605627	GGCX	gamma-glutamyl carboxylase
219443_at	0.0314451	0.000307039	4.90181	0.564766	0.231954	TASP1	taspase, threonine aspartase, 1
205105_at	0.0315033	0.000130137	-4.44024	1.11686	-1.87537	MAN2A1	mannosidase, alpha, class 2A, member 1
201738_at	0.0315033	0.00013318	4.43171	1.09609	0.823859	EIF1B	eukaryotic translation initiation factor 1B
209065_at	0.0315033	0.000133776	4.43006	1.09207	1.39188	UQCRB	ubiquinol-cytochrome c reductase binding protein
201967_at	0.0315033	0.000135619	-4.42501	1.07978	-1.20044	RBM6	RNA binding motif protein 6
208670_s_at	0.0315033	0.000139379	4.41491	1.05519	2.02908	EID1	EP300 interacting inhibitor of differentiation 1
218593_at	0.0315033	0.0001399	-4.41353	1.05184	-0.873612	RBM28	RNA binding motif protein 28
231980_at	0.0316977	0.000179507	5.23897	1.08121	2.26754	DOK6	docking protein 6
232219_x_at	0.0317327	6.48e-05	-4.83109	1.76699	-0.972516	USP21	ubiquitin specific peptidase 21
227784_s_at	0.0317893	0.000425159	4.23352	0.0477427	0.680052	COG1	component of oligomeric golgi complex 1
236308_at	0.0317893	0.000423384	4.23533	0.0517187	1.82878	VSTM2A	V-set and transmembrane domain containing 2A
219522_at	0.0319187	0.000320979	4.87655	0.522608	0.982159	FJX1	four jointed box 1 (Drosophila)
211685_s_at	0.0319187	0.000323791	4.87159	0.514325	0.996955	NCALD	neurocalcin delta
201704_at	0.0319368	0.000329155	4.86226	0.498723	0.875122	ENTPD6	ectonucleoside triphosphate diphosphohydrolase 6 (putative)
213938_at	0.0319368	0.000335091	4.85211	0.481745	2.87088	ERC2	ELKS/RAB6-interacting/CAST family member 2
203843_at	0.0319368	0.000335397	4.85159	0.480879	1.08564	RPS6KA3	ribosomal protein S6 kinase, 90kDa, polypeptide 3
203041_s_at	0.0319368	0.000336465	-4.84979	0.477858	-1.55013	LAMP2	lysosomal-associated membrane protein 2
231031_at	0.0320029	0.000431186	4.22744	0.0343647	1.46211	KGFLP2	keratinocyte growth factor-like protein 2
208476_s_at	0.0320044	0.000144894	-4.40058	1.02031	-0.925913	FRMD4A	FERM domain containing 4A
225535_s_at	0.0320962	0.000435623	4.22301	0.024635	0.676298	TIMM23	translocase of inner mitochondrial membrane 23 homolog (yeast)
209915_s_at	0.0321607	0.000378972	4.2763	0.233674	1.75695	NRXN1	neurexin 1
204837_at	0.0321607	0.000380887	4.27412	0.229063	1.21716	MTMR9	myotubularin related protein 9
202160_at	0.0321607	0.000382169	-4.27268	0.22599	-0.566069	CREBBP	CREB binding protein
214277_at	0.0321607	0.000386234	4.26812	0.216314	0.629942	COX11	cytochrome c oxidase assembly homolog 11 (yeast)
202084_s_at	0.0321607	0.000392211	-4.2615	0.202271	-0.783392	SEC14L1	SEC14-like 1 (S. cerevisiae)
203498_at	0.0321607	0.000393617	4.25996	0.198997	1.43027	RCAN2	regulator of calcineurin 2
205771_s_at	0.0321673	0.000341404	4.84152	0.464017	0.521264	AKAP7	A kinase (PRKA) anchor protein 7
204732_s_at	0.0322686	0.000149912	4.388	0.989705	2.12576	TRIM23	tripartite motif containing 23
203914_x_at	0.0323086	0.000345425	4.83489	0.452892	0.762929	HPGD	hydroxyprostaglandin dehydrogenase 15-(NAD)
213089_at	0.0323718	0.000405923	-4.2467	0.170843	-1.65221	LOC100272216	uncharacterized LOC100272216
224215_s_at	0.0323879	0.000445999	-4.21283	0.00226297	-0.669864	DLL1	delta-like 1 (Drosophila)
230287_at	0.0323879	0.000444456	4.21433	0.00555593	0.972521	SGSM1	small G protein signaling modulator 1
240310_at	0.0325938	6.75e-05	-4.81543	1.73161	-0.80929	TOR1AIP1	torsin A interacting protein 1
227550_at	0.0326176	0.000191037	5.20226	1.02252	2.63647	GFRA1	GDNF family receptor alpha 1
228708_at	0.0326176	0.000191433	5.20104	1.02056	2.53404	RAB27B	RAB27B, member RAS oncogene family
216215_s_at	0.0327925	0.000353255	4.82219	0.431597	1.22391	RBFOX2	RNA binding protein, fox-1 homolog (C. elegans) 2
204256_at	0.0327925	0.000355717	4.81826	0.424996	0.935927	ELOVL6	ELOVL fatty acid elongase 6
222870_s_at	0.032854	0.00045843	4.20095	-0.0238589	0.840449	B3GNT2	UDP-GlcNAc:betaGal beta-1,3-N-acetylglucosaminyltransferase 2
243042_at	0.032854	0.000458927	4.20048	-0.0248898	1.03148	FAM73A	family with sequence similarity 73, member A
214064_at	0.0328856	0.000417304	-4.23479	0.145553	-0.802445	TF	transferrin
203031_s_at	0.0329194	0.00036274	4.8072	0.406419	0.634315	UROS	uroporphyrinogen III synthase
209309_at	0.0329194	0.000364801	-4.80399	0.401036	-2.93464	AZGP1	alpha-2-glycoprotein 1, zinc-binding
36829_at	0.032938	0.000422916	-4.22904	0.133337	-0.763947	PER1	period circadian clock 1
235518_at	0.0330529	0.000464981	4.19482	-0.0373419	1.54066	SLC8A1	solute carrier family 8 (sodium/calcium exchanger), member 1
201877_s_at	0.0332144	0.000372863	4.79164	0.380261	0.954569	PPP2R5C	protein phosphatase 2, regulatory subunit B', gamma
202754_at	0.0332144	0.000373254	4.79105	0.379264	1.11744	R3HDM1	R3H domain containing 1
213792_s_at	0.0332184	6.96e-05	-4.8029	1.70332	-0.941239	INSR	insulin receptor
225181_at	0.0333443	7.08e-05	-4.79644	1.68872	-0.724854	ARID1B	AT rich interactive domain 1B (SWI1-like)
238631_at	0.0333966	7.18e-05	-4.79092	1.67624	-1.32269	ZNF140	zinc finger protein 140
209163_at	0.0334318	0.000378305	4.78346	0.366487	1.72406	CYB561	cytochrome b561
223093_at	0.0334614	0.000474043	4.18647	-0.0556804	0.692982	ANKH	ankylosis, progressive homolog (mouse)
211270_x_at	0.0334727	0.00016008	-4.36374	0.930721	-1.24312	PTBP1	polypyrimidine tract binding protein 1
236715_x_at	0.0335484	0.000478598	-4.18234	-0.0647661	-0.517499	UACA	uveal autoantigen with coiled-coil domains and ankyrin repeats
210232_at	0.033657	0.000437203	4.21473	0.102953	2.1037	CDC42	cell division cycle 42
228260_at	0.0338009	0.000485549	4.17611	-0.0784654	1.71314	ELAVL2	ELAV (embryonic lethal, abnormal vision, Drosophila)-like 2 (Hu antigen B)
229371_at	0.034031	0.000206737	-5.15584	0.948003	-1.41797	SLC20A2	solute carrier family 20 (phosphate transporter), member 2
203297_s_at	0.0340737	0.000165282	-4.35192	0.901976	-0.856923	JARID2	jumonji, AT rich interactive domain 2
212096_s_at	0.0342291	0.000389999	-4.76628	0.337549	-0.946353	MTUS1	microtubule associated tumor suppressor 1
226555_at	0.0342314	7.51e-05	-4.77302	1.63579	-0.610569	INO80D	INO80 complex subunit D
32099_at	0.0342314	7.58e-05	-4.76936	1.62751	-0.687723	SAFB2	scaffold attachment factor B2
234991_at	0.0342314	7.63e-05	-4.76682	1.62178	-0.869728	ZXDC	ZXD family zinc finger C
214589_at	0.0343279	0.000448495	4.20375	0.07963	1.19455	FGF12	fibroblast growth factor 12
226336_at	0.0344042	0.000504441	4.15961	-0.114725	0.969432	PPIA	peptidylprolyl isomerase A (cyclophilin A)
205968_at	0.0344728	0.000397219	4.75594	0.320109	1.57486	KCNS3	potassium voltage-gated channel, delayed-rectifier, subfamily S, member 3
217168_s_at	0.0344728	0.000400215	-4.75171	0.312965	-0.618302	HERPUD1	homocysteine-inducible, endoplasmic reticulum stress-inducible, ubiquitin-like domain member 1
202050_s_at	0.0344728	0.000400847	4.75082	0.311465	0.620876	ZMYM4	zinc finger, MYM-type 4
222910_s_at	0.0345453	0.000251373	-5.04168	0.763345	-1.47943	PEX5L	peroxisomal biogenesis factor 5-like
223087_at	0.0345453	0.000259943	-5.02221	0.731648	-1.05691	ECHDC1	enoyl CoA hydratase domain containing 1
225474_at	0.0345453	0.000230432	5.09235	0.845544	0.794719	MAGI1	membrane associated guanylate kinase, WW and PDZ domain containing 1
227415_at	0.0345453	0.000222179	5.11365	0.879995	1.79379	LOC283508	uncharacterized LOC283508
228583_at	0.0345453	0.000249715	5.04553	0.769603	0.547812	LIN52	lin-52 homolog (C. elegans)
229125_at	0.0345453	0.000231044	5.0908	0.843037	1.60537	KANK4	KN motif and ankyrin repeat domains 4
229849_at	0.0345453	0.00022091	5.117	0.885401	1.44598	WIPF3	WAS/WASL interacting protein family, member 3
230262_at	0.0345453	0.000263924	5.01339	0.717277	1.0491	ST8SIA3	ST8 alpha-N-acetyl-neuraminide alpha-2,8-sialyltransferase 3
230263_s_at	0.0345453	0.000214277	-5.13484	0.914187	-1.36289	DOCK5	dedicator of cytokinesis 5
231223_at	0.0345453	0.000239777	5.06917	0.807984	0.424568	CSMD1	CUB and Sushi multiple domains 1
231986_at	0.0345453	0.000265415	5.01013	0.711949	2.06237	RIMS1	regulating synaptic membrane exocytosis 1
235320_at	0.0345453	0.000244136	5.05868	0.790958	1.0182	ARL6	ADP-ribosylation factor-like 6
241998_at	0.0345453	0.000252755	5.0385	0.758164	2.43779	C2orf80	chromosome 2 open reading frame 80
242705_x_at	0.0345453	0.000266773	5.00717	0.707123	1.78031	LRPAP1	low density lipoprotein receptor-related protein associated protein 1
225373_at	0.0346189	0.000521306	-4.1454	-0.145962	-0.847979	C10orf54	chromosome 10 open reading frame 54
229891_x_at	0.0346189	0.000520483	4.14608	-0.144461	0.489055	LOC100507773	hypothetical LOC100507773
239425_at	0.0346189	0.000514899	4.15074	-0.134216	0.745156	DCUN1D5	DCN1, defective in cullin neddylation 1, domain containing 5
218733_at	0.034639	7.81e-05	-4.75748	1.60065	-0.593038	MSL2	male-specific lethal 2 homolog (Drosophila)
219126_at	0.0349499	0.000459246	-4.19355	0.0579671	-0.458074	PHF10	PHD finger protein 10
202182_at	0.0349931	0.000465968	-4.18729	0.0446777	-1.03658	KAT2A	K(lysine) acetyltransferase 2A
218985_at	0.0350169	7.99e-05	4.74858	1.58054	0.318636	SLC2A8	solute carrier family 2 (facilitated glucose transporter), member 8
218243_at	0.0350495	8.09e-05	-4.74365	1.56939	-0.618736	RUFY1	RUN and FYVE domain containing 1
224648_at	0.0350687	0.000295434	-4.94814	0.61057	-0.930379	GPBP1	GC-rich promoter binding protein 1
225207_at	0.0350687	0.000282114	-4.97479	0.654227	-2.00742	PDK4	pyruvate dehydrogenase kinase, isozyme 4
225337_at	0.0350687	0.000281669	4.97571	0.655722	0.869598	ABHD2	abhydrolase domain containing 2
227198_at	0.0350687	0.000299702	4.93987	0.596994	2.19563	AFF3	AF4/FMR2 family, member 3
230369_at	0.0350687	0.000294524	4.94992	0.613489	1.35973	GPR161	G protein-coupled receptor 161
236814_at	0.0350687	0.000286978	-4.96491	0.638052	-0.935559	MDM4	Mdm4 p53 binding protein homolog (mouse)
204723_at	0.0350758	0.000411331	4.73629	0.286915	1.88194	SCN3B	sodium channel, voltage-gated, type III, beta subunit
213913_s_at	0.0350758	0.000415678	4.73037	0.276917	1.12379	TBC1D30	TBC1 domain family, member 30
204744_s_at	0.0350758	0.00041607	4.72985	0.276022	1.07873	IARS	isoleucyl-tRNA synthetase
203162_s_at	0.0352111	0.000474208	4.17975	0.0286457	0.565271	KATNB1	katanin p80 (WD repeat containing) subunit B 1
208174_x_at	0.0352111	0.000480581	-4.174	0.0164366	-0.632707	ZRSR2	zinc finger (CCCH type), RNA-binding motif and serine/arginine rich 2
205938_at	0.0352111	0.000482606	4.17219	0.0125918	1.13752	PPM1E	protein phosphatase, Mg2+/Mn2+ dependent, 1E
212609_s_at	0.0352111	0.000483828	-4.1711	0.0102788	-0.9003	AKT3	v-akt murine thymoma viral oncogene homolog 3 (protein kinase B, gamma)
224562_at	0.0353371	0.000305634	-4.92857	0.578439	-0.896538	WASF2	WAS protein family, member 2
209036_s_at	0.0354455	0.00042411	4.71909	0.257819	0.706047	MDH2	malate dehydrogenase 2, NAD (mitochondrial)
203179_at	0.0354455	0.000425988	4.7166	0.253617	0.803641	GALT	galactose-1-phosphate uridylyltransferase
203285_s_at	0.0354967	0.000490418	4.16528	-0.00209314	0.435503	HS2ST1	heparan sulfate 2-O-sulfotransferase 1
223140_s_at	0.0355297	0.000545582	4.12573	-0.189187	0.723473	DHX36	DEAH (Asp-Glu-Ala-His) box polypeptide 36
226018_at	0.0355297	0.000544022	-4.12697	-0.186467	-0.546954	C7orf41	chromosome 7 open reading frame 41
226198_at	0.0355297	0.00053994	4.13023	-0.179316	0.513815	TOM1L2	target of myb1-like 2 (chicken)
219855_at	0.0355492	0.000432718	4.7078	0.238708	1.21065	NUDT11	nudix (nucleoside diphosphate linked moiety X)-type motif 11
201658_at	0.0355492	0.000432783	4.70772	0.238564	0.778486	ARL1	ADP-ribosylation factor-like 1
218856_at	0.0356119	0.000436325	4.70314	0.23081	0.94214	TNFRSF21	tumor necrosis factor receptor superfamily, member 21
209581_at	0.0356451	0.000442295	-4.69551	0.217884	-0.955594	PLA2G16	phospholipase A2, group XVI
204730_at	0.0356836	0.000445557	4.69139	0.210893	2.34585	RIMS3	regulating synaptic membrane exocytosis 3
222230_s_at	0.0357205	0.000448806	4.68732	0.203982	1.45732	ACTR10	actin-related protein 10 homolog (S. cerevisiae)
203117_s_at	0.0357618	8.39e-05	-4.72959	1.53758	-1.07755	PAN2	PAN2 poly(A) specific ribonuclease subunit homolog (S. cerevisiae)
226775_at	0.0357618	8.7e-05	4.71521	1.50505	0.972899	ENY2	enhancer of yellow 2 homolog (Drosophila)
228843_at	0.0357618	8.71e-05	-4.71481	1.50414	-0.991767	ARL10	ADP-ribosylation factor-like 10
226352_at	0.0357618	8.73e-05	-4.71367	1.50156	-0.459465	JMY	junction mediating and regulatory protein, p53 cofactor
203017_s_at	0.0359732	0.000499702	4.1572	-0.0192444	0.372119	SSX2IP	synovial sarcoma, X breakpoint 2 interacting protein
227369_at	0.0360162	9.09e-05	-4.69782	1.4657	-0.676759	SERBP1	SERPINE1 mRNA binding protein 1
1554053_at	0.0360162	9.16e-05	4.69489	1.45907	0.810224	SPTLC1	serine palmitoyltransferase, long chain base subunit 1
228830_s_at	0.0360162	9.21e-05	4.69274	1.45421	1.15392	ATF7	activating transcription factor 7
214861_at	0.0360162	9.24e-05	-4.69111	1.45051	-0.539369	KDM4C	lysine (K)-specific demethylase 4C
225606_at	0.0360162	9.27e-05	-4.69	1.448	-0.859474	BCL2L11	BCL2-like 11 (apoptosis facilitator)
203897_at	0.0362763	0.00018949	4.30134	0.779129	0.797728	LYRM1	LYR motif containing 1
218425_at	0.0362763	0.000191831	-4.29679	0.768091	-1.07341	RNF216	ring finger protein 216
218155_x_at	0.0362763	0.000192895	-4.29474	0.763124	-0.77668	TSR1	TSR1, 20S rRNA accumulation, homolog (S. cerevisiae)
205756_s_at	0.0362763	0.000197822	4.2854	0.740455	0.736292	F8	coagulation factor VIII, procoagulant component
200719_at	0.0362763	0.000200801	4.27986	0.727021	0.73223	SKP1	S-phase kinase-associated protein 1
204992_s_at	0.0362763	0.000203228	4.27541	0.716224	1.0709	PFN2	profilin 2
226879_at	0.0362921	0.000575266	-4.10285	-0.239489	-0.931784	HVCN1	hydrogen voltage-gated channel 1
225446_at	0.0363797	0.000580259	4.09911	-0.247694	1.43332	BRWD1	bromodomain and WD repeat domain containing 1
223374_s_at	0.0364084	0.000593653	4.08925	-0.269358	1.26506	B3GALNT1	beta-1,3-N-acetylgalactosaminyltransferase 1 (globoside blood group)
244170_at	0.0364084	0.000585032	4.09557	-0.255472	2.42821	RAB3C	RAB3C, member RAS oncogene family
225773_at	0.0365028	0.000600304	4.08444	-0.279933	0.763871	RSPRY1	ring finger and SPRY domain containing 1
204035_at	0.0365345	0.000461885	4.67122	0.176653	3.39159	SCG2	secretogranin II
225188_at	0.0365574	0.000326905	4.88986	0.514724	1.69353	RAPH1	Ras association (RalGDS/AF-6) and pleckstrin homology domains 1
228715_at	0.0365574	0.00033032	4.8839	0.50488	0.736008	ZCCHC12	zinc finger, CCHC domain containing 12
238058_at	0.0365574	0.000331245	-4.88229	0.502233	-0.651767	LOC150381	uncharacterized LOC150381
201502_s_at	0.0366239	0.000517548	-4.1421	-0.0513345	-1.1493	NFKBIA	nuclear factor of kappa light polypeptide gene enhancer in B-cells inhibitor, alpha
204488_at	0.0366239	0.000518225	4.14154	-0.0525295	0.473978	DOLK	dolichol kinase
205691_at	0.0366239	0.000522045	4.13838	-0.0592474	1.50298	SYNGR3	synaptogyrin 3
222608_s_at	0.0367239	0.000336535	-4.8732	0.487222	-1.45214	ANLN	anillin, actin binding protein
219696_at	0.0368213	0.000530837	4.13119	-0.0745202	0.394885	DENND1B	DENN/MADD domain containing 1B
212775_at	0.0369673	0.000470241	4.66119	0.159592	1.1267	OBSL1	obscurin-like 1
203139_at	0.0370061	0.000539463	4.12425	-0.089261	0.625027	DAPK1	death-associated protein kinase 1
202364_at	0.0370061	0.000539687	-4.12407	-0.0896396	-0.585173	MXI1	MAX interactor 1, dimerization protein
213437_at	0.0370472	0.000210079	-4.26312	0.686432	-1.86205	RUFY3	RUN and FYVE domain containing 3
223821_s_at	0.0370625	0.000627866	4.06505	-0.32254	0.562859	SUSD4	sushi domain containing 4
226150_at	0.0370625	0.000622389	4.06883	-0.314225	0.855688	PPAPDC1B	phosphatidic acid phosphatase type 2 domain containing 1B
227758_at	0.0370625	0.00061455	4.07431	-0.302195	1.73621	RERG	RAS-like, estrogen-regulated, growth inhibitor
227947_at	0.0370625	0.000626408	4.06605	-0.320333	0.904743	PHACTR2	phosphatase and actin regulator 2
230220_at	0.0370625	0.000623517	4.06805	-0.315943	1.15216	UNC80	unc-80 homolog (C. elegans)
223340_at	0.0371287	0.000640023	4.05676	-0.340738	0.965069	ATL1	atlastin GTPase 1
225485_at	0.0371287	0.000636487	4.05916	-0.335482	1.41407	CEP41	centrosomal protein 41kDa
228128_x_at	0.0371287	0.000635822	4.05961	-0.334489	0.972125	PAPPA	pregnancy-associated plasma protein A, pappalysin 1
201924_at	0.0371883	0.000549731	-4.11613	-0.106502	-0.77915	AFF1	AF4/FMR2 family, member 1
211458_s_at	0.0371883	0.00055009	4.11585	-0.107101	0.74021	GABARAPL3///GABARAPL1	GABA(A) receptors associated protein like 3, pseudogene///GABA(A) receptor-associated protein like 1
222036_s_at	0.0372547	0.000559503	4.10855	-0.122616	0.242789	MCM4	minichromosome maintenance complex component 4
206624_at	0.0372547	0.000561897	4.10671	-0.126521	0.736524	USP9Y	ubiquitin specific peptidase 9, Y-linked
220081_x_at	0.0372547	0.00056216	-4.10651	-0.126949	-0.722401	HSD17B7	hydroxysteroid (17-beta) dehydrogenase 7
218116_at	0.0372547	0.000563359	-4.1056	-0.128896	-0.548463	C9orf78	chromosome 9 open reading frame 78
220142_at	0.0372547	0.000565451	-4.104	-0.132287	-1.08014	HAPLN2	hyaluronan and proteoglycan link protein 2
200726_at	0.0372547	0.000568556	-4.10164	-0.137294	-0.589556	PPP1CC	protein phosphatase 1, catalytic subunit, gamma isozyme
207859_s_at	0.0372547	0.000570653	4.10006	-0.140661	1.21956	CHRNB3	cholinergic receptor, nicotinic, beta 3 (neuronal)
213014_at	0.0372841	9.8e-05	4.6683	1.39889	1.07224	MAPK8IP1	mitogen-activated protein kinase 8 interacting protein 1
226973_at	0.0375974	0.000348411	4.85331	0.454363	1.21919	VSTM2L	V-set and transmembrane domain containing 2 like
63305_at	0.0377157	0.000485162	4.64372	0.129864	0.731691	PKNOX2	PBX/knotted 1 homeobox 2
219335_at	0.0377157	0.000487916	4.64055	0.124479	0.628795	ARMCX5	armadillo repeat containing, X-linked 5
202854_at	0.0377157	0.000488592	4.63978	0.123161	2.18011	HPRT1	hypoxanthine phosphoribosyltransferase 1
204365_s_at	0.0378142	0.000584396	4.08982	-0.162421	1.81167	REEP1	receptor accessory protein 1
217077_s_at	0.0378142	0.000587456	4.08757	-0.167197	1.32802	GABBR2	gamma-aminobutyric acid (GABA) B receptor, 2
200870_at	0.0378142	0.000595261	4.08189	-0.179265	0.479911	STRAP	serine/threonine kinase receptor associated protein
36554_at	0.0378142	0.000597103	4.08056	-0.182091	1.18211	ASMTL	acetylserotonin O-methyltransferase-like
214436_at	0.0378142	0.000601977	4.07706	-0.189525	0.501522	FBXL2	F-box and leucine-rich repeat protein 2
209533_s_at	0.0378142	0.000607617	4.07305	-0.198052	0.760141	PLAA	phospholipase A2-activating protein
212229_s_at	0.0379152	0.00021823	4.249	0.652222	2.08099	FBXO21	F-box protein 21
223108_s_at	0.0379426	0.000100857	4.65677	1.37279	0.627895	ZCCHC17	zinc finger, CCHC domain containing 17
229955_at	0.0379426	0.000101947	4.65254	1.36319	0.720634	FBXO3	F-box protein 3
219375_at	0.0379426	0.000102703	-4.64963	1.3566	-0.642285	CEPT1	choline/ethanolamine phosphotransferase 1
223275_at	0.0379956	0.000658732	4.04432	-0.368077	0.816789	PRMT6	protein arginine methyltransferase 6
208845_at	0.0381587	0.000498753	4.62828	0.10357	0.676916	VDAC3	voltage-dependent anion channel 3
201352_at	0.0381587	0.000500285	4.62657	0.10065	0.607834	YME1L1	YME1-like 1 ATPase
221988_at	0.0381716	0.000616225	-4.06699	-0.210915	-0.973652	SMIM7	small integral membrane protein 7
213389_at	0.0383613	0.000230153	-4.22927	0.60442	-0.77182	ZNF592	zinc finger protein 592
207436_x_at	0.0383613	0.000232474	-4.22555	0.595407	-0.825281	KIAA0894	KIAA0894 protein
200768_s_at	0.0383613	0.000234385	-4.22251	0.588048	-0.575163	MAT2A	methionine adenosyltransferase II, alpha
218303_x_at	0.0384452	0.000626416	-4.05993	-0.225913	-0.791808	KRCC1	lysine-rich coiled-coil 1
224878_at	0.0385991	0.000692138	4.02295	-0.415009	0.878701	UBFD1	ubiquitin family domain containing 1
225049_at	0.0385991	0.000691203	4.02353	-0.413727	0.937472	BLOC1S2	biogenesis of lysosomal organelles complex-1, subunit 2
225354_s_at	0.0385991	0.000689541	4.02457	-0.411443	1.04676	SH3BGRL2	SH3 domain binding glutamic acid-rich protein like 2
226620_x_at	0.0385991	0.000684471	-4.02776	-0.404442	-0.452707	DAZAP1	DAZ associated protein 1
227357_at	0.0385991	0.000691679	4.02323	-0.414379	1.24988	TAB3	TGF-beta activated kinase 1/MAP3K7 binding protein 3
234947_s_at	0.0385991	0.000687687	4.02573	-0.408889	0.802629	FAM204A	family with sequence similarity 204, member A
240425_x_at	0.0386179	0.000107131	4.63298	1.3189	0.994159	ROBO2	roundabout, axon guidance receptor, homolog 2 (Drosophila)
203078_at	0.0386179	0.000107406	4.63197	1.31661	0.780882	CUL2	cullin 2
222807_at	0.0386179	0.000107605	-4.63124	1.31495	-0.921406	C11orf30	chromosome 11 open reading frame 30
224995_at	0.0387128	0.000109033	-4.62604	1.30318	-0.677142	SPIRE1	spire homolog 1 (Drosophila)
200895_s_at	0.0387128	0.000110738	-4.61992	1.28932	-1.1448	FKBP4	FK506 binding protein 4, 59kDa
209296_at	0.0387128	0.000110951	-4.61916	1.2876	-0.738268	PPM1B	protein phosphatase, Mg2+/Mn2+ dependent, 1B
209240_at	0.0387967	0.000112221	-4.61468	1.27744	-0.651961	OGT	O-linked N-acetylglucosamine (GlcNAc) transferase
202606_s_at	0.0388378	0.000517061	4.60817	0.0692547	0.878929	TLK1	tousled-like kinase 1
40273_at	0.0388378	0.000517266	4.60795	0.0688762	0.779048	SPHK2	sphingosine kinase 2
213414_s_at	0.0390548	0.000245279	-4.20564	0.547229	-0.5391	RPS19	ribosomal protein S19
212984_at	0.0390548	0.000254662	4.1917	0.513498	1.00633	ATF2	activating transcription factor 2
215011_at	0.0390548	0.000254803	-4.19149	0.513002	-0.929906	SNHG3	small nucleolar RNA host gene 3 (non-protein coding)
218625_at	0.0390548	0.000257344	4.1878	0.504086	1.83212	NRN1	neuritin 1
201133_s_at	0.0390548	0.000258592	4.18601	0.499742	1.51317	PJA2	praja ring finger 2, E3 ubiquitin protein ligase
215404_x_at	0.0390548	0.000260993	-4.18257	0.491437	-0.887858	FGFR1	fibroblast growth factor receptor 1
222200_s_at	0.0390548	0.000262045	-4.18108	0.487825	-0.550084	BSDC1	BSD domain containing 1
201409_s_at	0.0390548	0.000264154	4.1781	0.480621	0.829558	PPP1CB	protein phosphatase 1, catalytic subunit, beta isozyme
206461_x_at	0.0390637	0.000641678	-4.04957	-0.247923	-0.813545	MT1H	metallothionein 1H
213366_x_at	0.0390762	0.000646418	4.04641	-0.254651	0.446279	ATP5C1	ATP synthase, H+ transporting, mitochondrial F1 complex, gamma polypeptide 1
211678_s_at	0.0391689	0.000658795	-4.03825	-0.271991	-0.457679	RNF114	ring finger protein 114
208775_at	0.039177	0.000115325	-4.60392	1.25307	-0.759257	XPO1	exportin 1 (CRM1 homolog, yeast)
235591_at	0.039177	0.000115401	4.60366	1.25249	2.02033	SSTR1	somatostatin receptor 1
212185_x_at	0.0391799	0.000661922	-4.03621	-0.276322	-0.598952	MT2A	metallothionein 2A
221512_at	0.0391893	0.000116477	4.6	1.24419	0.514363	TMEM222	transmembrane protein 222
204675_at	0.0393469	0.00068247	4.02305	-0.304271	0.644524	SRD5A1	steroid-5-alpha-reductase, alpha polypeptide 1 (3-oxo-5 alpha-steroid delta 4-dehydrogenase alpha 1)
207135_at	0.0393517	0.000686974	4.02022	-0.310285	0.673716	HTR2A	5-hydroxytryptamine (serotonin) receptor 2A, G protein-coupled
204663_at	0.0393517	0.000691147	4.01761	-0.315822	0.958888	ME3	malic enzyme 3, NADP(+)-dependent, mitochondrial
207842_s_at	0.0393517	0.000692854	-4.01655	-0.318078	-0.586117	CASC3	cancer susceptibility candidate 3
219100_at	0.0393517	0.000694373	4.01561	-0.320079	0.327453	OBFC1	oligonucleotide/oligosaccharide-binding fold containing 1
219200_at	0.0393582	0.000528298	4.59619	0.0487861	0.899907	FASTKD3	FAST kinase domains 3
213579_s_at	0.0393883	4.53e-05	-4.83054	2.03053	-1.28365	EP300	E1A binding protein p300
204219_s_at	0.0393883	4.93e-05	4.79983	1.95695	1.01029	PSMC1	proteasome (prosome, macropain) 26S subunit, ATPase, 1
564_at	0.0393883	5.02e-05	-4.79301	1.94059	-1.22338	GNA11	guanine nucleotide binding protein (G protein), alpha 11 (Gq class)
219114_at	0.0393883	5.17e-05	4.78203	1.91428	1.075	C3orf18	chromosome 3 open reading frame 18
202771_at	0.0393883	5.61e-05	-4.75238	1.84322	-1.394	PIEZO1	piezo-type mechanosensitive ion channel component 1
213752_at	0.0393883	5.96e-05	-4.73003	1.78965	-1.12631	KAZN	kazrin, periplakin interacting protein
220525_s_at	0.0393883	6.1e-05	-4.72143	1.76904	-0.845003	AUP1	ancient ubiquitous protein 1
209102_s_at	0.0395548	0.00011966	-4.58937	1.22011	-0.612197	HBP1	HMG-box transcription factor 1
202363_at	0.0395963	0.000542342	-4.58158	0.023807	-0.802135	SPOCK1	sparc/osteonectin, cwcv and kazal-like domains proteoglycan (testican) 1
219093_at	0.0395963	0.000542442	4.58148	0.0236319	1.32374	PID1	phosphotyrosine interaction domain containing 1
213479_at	0.0395963	0.000545264	-4.57859	0.0186901	-3.31269	NPTX2	neuronal pentraxin II
211006_s_at	0.0395963	0.000545899	4.57794	0.0175826	1.23819	KCNB1	potassium voltage-gated channel, Shab-related subfamily, member 1
210454_s_at	0.0395963	0.000549958	4.57382	0.0105291	3.60469	KCNJ6	potassium inwardly-rectifying channel, subfamily J, member 6
200945_s_at	0.0395963	0.000550212	4.57356	0.010089	0.673499	SEC31A	SEC31 homolog A (S. cerevisiae)
201896_s_at	0.0395963	0.000556273	-4.56747	-0.000342425	-1.12595	PSRC1	proline/serine-rich coiled-coil 1
203404_at	0.0395963	0.000566174	4.55767	-0.017143	1.20965	ARMCX2	armadillo repeat containing, X-linked 2
214930_at	0.0395963	0.000567134	4.55673	-0.018756	1.57354	SLITRK5	SLIT and NTRK-like family, member 5
205795_at	0.0395963	0.000570285	4.55365	-0.0240324	1.29452	NRXN3	neurexin 3
219368_at	0.0395963	0.000570691	4.55325	-0.0247108	1.78231	NAP1L2	nucleosome assembly protein 1-like 2
219073_s_at	0.0395963	0.000571143	4.55281	-0.0254649	1.76745	OSBPL10	oxysterol binding protein-like 10
208817_at	0.0395963	0.000571666	-4.55231	-0.0263357	-1.0792	COMT	catechol-O-methyltransferase
205827_at	0.0396648	0.000577818	4.54636	-0.0365311	2.27366	CCK	cholecystokinin
210312_s_at	0.0396648	0.000578844	-4.54538	-0.0382205	-0.646083	IFT20	intraflagellar transport 20 homolog (Chlamydomonas)
216938_x_at	0.0399177	0.000588766	4.53594	-0.0544079	1.36869	DRD2	dopamine receptor D2
201516_at	0.0399615	0.00059253	4.53241	-0.0604773	0.442756	SRM	spermidine synthase
212100_s_at	0.0399842	0.000711537	-4.0051	-0.342402	-0.652349	POLDIP3	polymerase (DNA-directed), delta interacting protein 3
231406_at	0.040078	0.000379099	4.80504	0.37435	0.746547	ORAI2	ORAI calcium release-activated calcium modulator 2
231835_at	0.040078	0.000385183	4.79596	0.359253	1.10126	FAM213B	family with sequence similarity 213, member B
232426_at	0.040078	0.000386202	4.79445	0.356748	1.52243	SV2B	synaptic vesicle glycoprotein 2B
201599_at	0.0402209	0.000286845	4.14745	0.406589	0.98295	OAT	ornithine aminotransferase
214739_at	0.0402209	0.000293599	-4.13879	0.385686	-0.939561	LRCH3	leucine-rich repeats and calponin homology (CH) domain containing 3
209110_s_at	0.0402209	0.000294804	-4.13727	0.382007	-1.00271	RGL2	ral guanine nucleotide dissociation stimulator-like 2
201680_x_at	0.0402209	0.000296548	-4.13507	0.376707	-0.436201	SRRT	serrate RNA effector molecule homolog (Arabidopsis)
216206_x_at	0.0402209	0.00029955	-4.13132	0.367662	-1.01413	MAP2K7	mitogen-activated protein kinase kinase 7
215148_s_at	0.0402209	0.000300195	-4.13052	0.36573	-0.919186	APBA3	amyloid beta (A4) precursor protein-binding, family A, member 3
214596_at	0.0402209	0.000301358	4.12908	0.362256	2.37766	CHRM3	cholinergic receptor, muscarinic 3
212217_at	0.0402209	0.000302268	4.12796	0.359549	1.81384	PREPL	prolyl endopeptidase-like
38521_at	0.0403109	0.000723113	-3.99815	-0.357155	-0.771066	CD22	CD22 molecule
210732_s_at	0.0403109	0.000723618	3.99785	-0.357793	1.05337	LGALS8	lectin, galactoside-binding, soluble, 8
204066_s_at	0.0403335	0.00030587	4.12355	0.348909	1.78809	AGAP1	ArfGAP with GTPase domain, ankyrin repeat and PH domain 1
200903_s_at	0.0403629	0.00030885	4.11993	0.340199	0.92955	AHCY	adenosylhomocysteinase
219378_at	0.0404817	0.00073255	-3.99257	-0.369007	-0.575131	NAA16	N(alpha)-acetyltransferase 16, NatA auxiliary subunit
212144_at	0.0407555	0.000608053	-4.51807	-0.0851089	-1.11174	SUN2	Sad1 and UNC84 domain containing 2
212112_s_at	0.0407555	0.000617026	4.50996	-0.0990635	0.581728	STX12	syntaxin 12
209859_at	0.0408299	0.000621338	4.5061	-0.105698	0.66034	TRIM9	tripartite motif containing 9
205029_s_at	0.0408603	0.000745745	3.98489	-0.385327	1.2336	FABP7	fatty acid binding protein 7, brain
213656_s_at	0.0408603	0.000749856	-3.98252	-0.390352	-0.648457	KLC1	kinesin light chain 1
200921_s_at	0.0408603	0.00075459	-3.97981	-0.396105	-0.911963	BTG1	B-cell translocation gene 1, anti-proliferative
207789_s_at	0.0408603	0.000759126	3.97724	-0.401583	0.71919	DPP6	dipeptidyl-peptidase 6
212153_at	0.0408603	0.000759525	-3.97701	-0.402064	-0.515022	POGZ	pogo transposable element with ZNF domain
212992_at	0.0411705	0.000629735	4.49867	-0.118485	2.01594	AHNAK2	AHNAK nucleoprotein 2
212146_at	0.0412126	0.000318168	-4.10886	0.313504	-0.674193	PLEKHM2	pleckstrin homology domain containing, family M (with RUN domain) member 2
219572_at	0.0412903	0.000638006	4.49145	-0.130918	2.48037	CADPS2	Ca++-dependent secretion activator 2
216623_x_at	0.0412903	0.000638012	4.49145	-0.130926	1.30294	TOX3	TOX high mobility group box family member 3
207621_s_at	0.0413232	0.000128302	4.56188	1.15781	0.525551	PEMT	phosphatidylethanolamine N-methyltransferase
212145_at	0.0413592	0.000779484	3.96584	-0.425773	0.280528	MRPS27	mitochondrial ribosomal protein S27
215947_s_at	0.0415897	0.000646222	4.48438	-0.143108	0.412621	FAM136A	family with sequence similarity 136, member A
215692_s_at	0.0417086	0.000130606	4.55487	1.14191	0.511502	MPPED2	metallophosphoesterase domain containing 2
229085_at	0.0418121	0.000770462	3.97663	-0.516676	1.63744	LRRC3B	leucine rich repeat containing 3B
41644_at	0.0418583	6.78e-05	-4.68268	1.67616	-0.950061	SASH1	SAM and SH3 domain containing 1
34406_at	0.0418706	0.000795357	-3.95717	-0.444199	-0.791553	PACS2	phosphofurin acidic cluster sorting protein 2
220150_s_at	0.0418961	0.000657181	4.47508	-0.15913	0.68591	FAM184A	family with sequence similarity 184, member A
209497_s_at	0.0420859	0.00080266	-3.95323	-0.452552	-0.614721	RBM4B	RNA binding motif protein 4B
202767_at	0.0421243	0.000133025	4.54763	1.12551	1.26714	ACP2	acid phosphatase 2, lysosomal
211033_s_at	0.0421737	0.000667804	4.46623	-0.174409	0.745367	PEX7	peroxisomal biogenesis factor 7
205825_at	0.0421737	0.000671606	4.46309	-0.179818	2.02064	PCSK1	proprotein convertase subtilisin/kexin type 1
201972_at	0.0421737	0.000672777	4.46213	-0.181478	1.20478	ATP6V1A	ATPase, H+ transporting, lysosomal 70kDa, V1 subunit A
210840_s_at	0.0421737	0.000676078	-4.45943	-0.186141	-0.778086	IQGAP1	IQ motif containing GTPase activating protein 1
202852_s_at	0.0421737	0.000682646	4.45409	-0.195354	0.628848	AAGAB	alpha- and gamma-adaptin binding protein
208626_s_at	0.0421737	0.000685362	4.4519	-0.199138	1.46411	VAT1	vesicle amine transport protein 1 homolog (T. californica)
218137_s_at	0.0421737	0.000688035	4.44975	-0.202848	1.28838	SMAP1	small ArfGAP 1
211207_s_at	0.0421737	0.000688852	4.4491	-0.203979	0.691023	ACSL6	acyl-CoA synthetase long-chain family member 6
202116_at	0.0421737	0.00069215	-4.44647	-0.208529	-0.636858	DPF2	D4, zinc and double PHD fingers family 2
203029_s_at	0.0421737	0.000694447	4.44464	-0.211688	1.18825	PTPRN2	protein tyrosine phosphatase, receptor type, N polypeptide 2
212990_at	0.0422456	0.000698928	4.44109	-0.217817	1.73118	SYNJ1	synaptojanin 1
201854_s_at	0.0423372	0.000810632	3.94898	-0.461585	0.442456	ATMIN	ATM interactor
209524_at	0.0423544	0.000337217	4.08719	0.261286	0.688298	HDGFRP3	hepatoma-derived growth factor, related protein 3
226350_at	0.0423555	0.00078687	3.96753	-0.536654	0.829062	CHML	choroideremia-like (Rab escort protein 2)
242323_at	0.0423555	0.000791539	3.96497	-0.542262	0.524873	PLA2G12A	phospholipase A2, group XIIA
219397_at	0.0424324	0.00034208	4.08185	0.248429	0.613949	COQ10B	coenzyme Q10 homolog B (S. cerevisiae)
226317_at	0.0424509	0.000135183	-4.54129	1.11113	-1.40851	PPP4R2	protein phosphatase 4, regulatory subunit 2
219671_at	0.0427777	0.000711069	4.4316	-0.234229	1.41792	HPCAL4	hippocalcin like 4
203302_at	0.0428793	0.000351542	4.07167	0.223928	1.52683	DCK	deoxycytidine kinase
208801_at	0.0428984	0.000832335	3.9376	-0.485732	0.62798	SRP72	signal recognition particle 72kDa
202903_at	0.0428984	0.000834381	3.93655	-0.487976	0.126376	LSM5	LSM5 homolog, U6 small nuclear RNA associated (S. cerevisiae)
209531_at	0.0432383	0.000138838	4.53077	1.08729	0.876513	GSTZ1	glutathione S-transferase zeta 1
218723_s_at	0.0433118	0.000848804	-3.92917	-0.503638	-0.879305	RGCC	regulator of cell cycle
219767_s_at	0.0433773	0.000140436	4.52626	1.07707	0.647586	CRYZL1	crystallin, zeta (quinone reductase)-like 1
202219_at	0.04338	0.000853399	-3.92684	-0.508572	-0.59889	SLC6A8	solute carrier family 6 (neurotransmitter transporter, creatine), member 8
218404_at	0.0433933	0.000363336	4.05935	0.194299	1.80271	SNX10	sorting nexin 10
210381_s_at	0.0433933	0.00036465	4.058	0.191059	1.1642	CCKBR	cholecystokinin B receptor
228031_at	0.0434362	0.000433825	4.7283	0.246448	0.620447	TTPAL	tocopherol (alpha) transfer protein-like
221479_s_at	0.0437016	0.000731266	-4.41618	-0.260921	-0.560475	BNIP3L	BCL2/adenovirus E1B 19kDa interacting protein 3-like
203524_s_at	0.0437016	0.000736576	-4.4122	-0.267817	-0.634313	MPST	mercaptopyruvate sulfurtransferase
205852_at	0.0437016	0.00073666	4.41213	-0.267926	0.898737	CDK5R2	cyclin-dependent kinase 5, regulatory subunit 2 (p39)
215208_x_at	0.0437904	0.000374778	-4.04777	0.166461	-0.69376	RPL35A	ribosomal protein L35a
203338_at	0.0437904	0.000381459	4.04117	0.150598	1.18311	PPP2R5E	protein phosphatase 2, regulatory subunit B', epsilon isoform
215529_x_at	0.0437904	0.000381769	-4.04087	0.14987	-0.623896	DIP2A	DIP2 disco-interacting protein 2 homolog A (Drosophila)
218648_at	0.0437904	0.000383979	-4.03871	0.144687	-0.936474	CRTC3	CREB regulated transcription coactivator 3
1554012_at	0.0438686	0.00014319	4.5186	1.05971	2.47491	RSPO2	R-spondin 2
204411_at	0.0438787	0.000743069	4.40737	-0.276182	1.27845	KIF21B	kinesin family member 21B
217897_at	0.043889	0.000749757	4.40244	-0.284723	1.73424	FXYD6	FXYD domain containing ion transport regulator 6
203053_at	0.043889	0.000759723	4.39518	-0.297309	0.715927	BCAS2	breast carcinoma amplified sequence 2
202078_at	0.043889	0.000760825	4.39438	-0.298691	0.999778	COPS3	COP9 signalosome subunit 3
212751_at	0.043889	0.000761729	4.39373	-0.299823	1.77593	UBE2N	ubiquitin-conjugating enzyme E2N
209741_x_at	0.043889	0.000763667	4.39233	-0.302246	1.02391	SCAPER	S-phase cyclin A-associated protein in the ER
217908_s_at	0.043889	0.000763793	4.39224	-0.302402	0.698563	DCAF6	DDB1 and CUL4 associated factor 6
204339_s_at	0.0440257	0.000391018	4.03192	0.128379	3.20098	RGS4	regulator of G-protein signaling 4
203286_at	0.0440963	0.000775833	4.38365	-0.317311	0.63369	RNF44	ring finger protein 44
205011_at	0.0440963	0.000783264	4.37842	-0.326398	0.749874	VWA5A	von Willebrand factor A domain containing 5A
206502_s_at	0.0440963	0.000788306	4.37489	-0.332514	1.70057	INSM1	insulinoma-associated 1
218853_s_at	0.0440963	0.000789794	4.37386	-0.334312	0.42485	MOSPD1	motile sperm domain containing 1
201812_s_at	0.0440963	0.000792684	-4.37185	-0.337794	-0.661229	C4orf46///TOMM7	chromosome 4 open reading frame 46///translocase of outer mitochondrial membrane 7 homolog (yeast)
218953_s_at	0.0440963	0.000794824	4.37037	-0.340364	1.56683	PCYOX1L	prenylcysteine oxidase 1 like
223588_at	0.0441917	0.000145418	-4.51252	1.04592	-1.06959	THAP2	THAP domain containing, apoptosis associated protein 2
206765_at	0.0443409	0.000802802	-4.36489	-0.349885	-1.32647	KCNJ2	potassium inwardly-rectifying channel, subfamily J, member 2
202521_at	0.0444805	0.000147548	-4.50678	1.03292	-0.563351	CTCF	CCCTC-binding factor (zinc finger protein)
823_at	0.044502	0.000812121	4.35856	-0.360887	0.803597	CX3CL1	chemokine (C-X3-C motif) ligand 1
203067_at	0.044502	0.000812663	4.3582	-0.361524	1.15383	PDHX	pyruvate dehydrogenase complex, component X
202220_at	0.0445281	0.000891415	-3.90808	-0.548397	-0.739167	KIAA0907	KIAA0907
203008_x_at	0.0445281	0.000891884	3.90785	-0.548879	0.788879	TXNDC9	thioredoxin domain containing 9
204060_s_at	0.0445281	0.000896282	-3.90573	-0.553373	-0.970553	PRKY///PRKX	protein kinase, Y-linked, pseudogene///protein kinase, X-linked
213276_at	0.0445281	0.000899052	3.9044	-0.556193	0.621083	CAMK2B	calcium/calmodulin-dependent protein kinase II beta
209793_at	0.0445281	0.000903363	3.90234	-0.560564	1.15858	GRIA1	glutamate receptor, ionotropic, AMPA 1
202887_s_at	0.0445281	0.00090486	-3.90163	-0.562077	-1.21903	DDIT4	DNA-damage-inducible transcript 4
201379_s_at	0.0445281	0.000906076	-3.90105	-0.563303	-0.45659	TPD52L2	tumor protein D52-like 2
221750_at	0.0445907	0.000817764	4.35477	-0.367489	1.39615	HMGCS1	3-hydroxy-3-methylglutaryl-CoA synthase 1 (soluble)
214129_at	0.0446405	0.000406084	-4.01779	0.0944443	-1.87251	PDE4DIP	phosphodiesterase 4D interacting protein
218808_at	0.0446405	0.000406218	-4.01766	0.0941481	-0.712647	DALRD3	DALR anticodon binding domain containing 3
209860_s_at	0.0446405	0.000408678	4.01541	0.0887274	0.818889	ANXA7	annexin A7
225183_at	0.0446596	0.000149327	-4.50206	1.0222	-0.522754	C16orf72	chromosome 16 open reading frame 72
214841_at	0.0446678	0.000822663	4.35149	-0.373183	1.48286	CNIH3	cornichon homolog 3 (Drosophila)
203564_at	0.0446681	0.000150541	-4.49887	1.01497	-0.657947	FANCG	Fanconi anemia, complementation group G
223435_s_at	0.044676	0.000847621	3.9354	-0.607141	1.05728	PCDHA1///PCDHA2///PCDHA3///PCDHA4///PCDHA5///PCDHA6///PCDHA7///PCDHA8///PCDHA10///PCDHA11///PCDHA12///PCDHA13///PCDHAC1///PCDHAC2///PCDHA9	protocadherin alpha 1///protocadherin alpha 2///protocadherin alpha 3///protocadherin alpha 4///protocadherin alpha 5///protocadherin alpha 6///protocadherin alpha 7///protocadherin alpha 8///protocadherin alpha 10///protocadherin alpha 11///protocadherin alpha 12///protocadherin alpha 13///protocadherin alpha subfamily C, 1///protocadherin alpha subfamily C, 2///protocadherin alpha 9
213638_at	0.0448069	0.000417879	4.00708	0.0687445	2.48876	PHACTR1	phosphatase and actin regulator 1
221860_at	0.0448069	0.000420433	-4.0048	0.0632762	-1.31574	HNRNPL	heterogeneous nuclear ribonucleoprotein L
220720_x_at	0.0448069	0.000422022	-4.00339	0.0598896	-0.944127	MZT2B	mitotic spindle organizing protein 2B
200056_s_at	0.044852	0.000427866	3.99824	0.0475466	0.970241	C1D	C1D nuclear receptor corepressor
209274_s_at	0.044852	0.000429849	3.99651	0.0433968	1.29728	ISCA1	iron-sulfur cluster assembly 1 homolog (S. cerevisiae)
200732_s_at	0.044852	0.000432065	3.99458	0.038783	0.97593	PTP4A1	protein tyrosine phosphatase type IVA, member 1
213242_x_at	0.0448996	0.000830436	4.34634	-0.382149	0.781574	CEP170B	centrosomal protein 170B
204719_at	0.0449573	0.000836815	-4.34215	-0.389444	-1.48165	ABCA8	ATP-binding cassette, sub-family A (ABC1), member 8
209440_at	0.0449573	0.00084318	4.338	-0.396669	1.31523	PRPS1	phosphoribosyl pyrophosphate synthetase 1
212614_at	0.0449573	0.000844807	-4.33694	-0.398506	-0.734991	ARID5B	AT rich interactive domain 5B (MRF1-like)
203264_s_at	0.0449573	0.00084899	4.33424	-0.403215	1.12919	ARHGEF9	Cdc42 guanine nucleotide exchange factor (GEF) 9
209485_s_at	0.0449573	0.000851132	-4.33286	-0.405618	-1.24436	OSBPL1A	oxysterol binding protein-like 1A
205883_at	0.0449573	0.000854985	-4.33038	-0.409924	-1.34567	ZBTB16	zinc finger and BTB domain containing 16
218332_at	0.0449573	0.000857749	4.32862	-0.413002	1.30457	BEX1	brain expressed, X-linked 1
203413_at	0.0449573	0.000859572	4.32745	-0.415025	1.83714	NELL2	NEL-like 2 (chicken)
217979_at	0.0449898	0.000863703	4.32483	-0.419597	1.29784	TSPAN13	tetraspanin 13
229640_x_at	0.0450604	0.000454687	4.70167	0.201876	0.842207	LINC00621	long intergenic non-protein coding RNA 621
226364_at	0.0452588	0.000865361	-3.92645	-0.626769	-0.715749	HIP1	huntingtin interacting protein 1
229253_at	0.0454895	0.000876648	3.92085	-0.639047	0.347908	THEM4	thioesterase superfamily member 4
234140_s_at	0.0454895	0.000881139	3.91864	-0.643888	0.185665	STIM2	stromal interaction molecule 2
212482_at	0.0455388	0.000880144	-4.31451	-0.437577	-0.856872	RMND5A	required for meiotic nuclear division 5 homolog A (S. cerevisiae)
202573_at	0.0455388	0.00088135	4.31377	-0.438882	0.54296	CSNK1G2	casein kinase 1, gamma 2
219365_s_at	0.0455858	0.00093646	3.88685	-0.59344	0.495374	CAMKV	CaM kinase-like vesicle-associated
209230_s_at	0.0455858	0.000943026	-3.88384	-0.599823	-0.906894	NUPR1	nuclear protein, transcriptional regulator, 1
208002_s_at	0.0455858	0.000945291	3.8828	-0.602015	1.58151	ACOT7	acyl-CoA thioesterase 7
212655_at	0.0455858	0.000951597	-3.87994	-0.608089	-0.859549	ZCCHC14	zinc finger, CCHC domain containing 14
212041_at	0.0455858	0.000960593	3.87589	-0.616685	0.901392	ATP6V0D1	ATPase, H+ transporting, lysosomal 38kDa, V0 subunit d1
206728_at	0.0455858	0.000963269	3.87469	-0.619227	0.215336	ECE2	endothelin converting enzyme 2
200072_s_at	0.0455858	0.000971636	-3.87096	-0.627128	-0.692236	HNRNPM	heterogeneous nuclear ribonucleoprotein M
201197_at	0.045636	0.000886794	-4.3104	-0.444753	-0.747054	AMD1	adenosylmethionine decarboxylase 1
204109_s_at	0.0456729	0.000156121	4.48452	0.982438	0.614134	NFYA	nuclear transcription factor Y, alpha
226255_at	0.0456729	0.000157738	-4.48046	0.973233	-0.526474	ZBTB33	zinc finger and BTB domain containing 33
224664_at	0.0456729	0.000158653	-4.47818	0.968058	-0.730928	ANAPC16	anaphase promoting complex subunit 16
207559_s_at	0.0456729	0.000158776	-4.47787	0.967368	-0.426156	ZMYM3	zinc finger, MYM-type 3
213325_at	0.0456819	0.00044318	3.98507	0.0159874	1.35228	PVRL3	poliovirus receptor-related 3
215649_s_at	0.0458703	0.000162413	4.46894	0.947126	0.721161	MVK	mevalonate kinase
206836_at	0.0458703	0.000164484	4.46395	0.935796	3.28026	SLC6A3	solute carrier family 6 (neurotransmitter transporter, dopamine), member 3
208291_s_at	0.0458703	0.000165331	4.46192	0.931208	3.56719	TH	tyrosine hydroxylase
212224_at	0.0458703	0.000166214	4.45982	0.926445	2.3403	ALDH1A1	aldehyde dehydrogenase 1 family, member A1
225408_at	0.0458703	0.00016911	4.45301	0.911003	0.748588	MBP	myelin basic protein
230561_s_at	0.0458703	0.000169425	-4.45228	0.909339	-1.02518	KANSL1L	KAT8 regulatory NSL complex subunit 1-like
1556095_at	0.0458703	0.000170412	4.44999	0.904149	3.11698	UNC13C	unc-13 homolog C (C. elegans)
219041_s_at	0.0458703	0.000170418	-4.44998	0.904119	-0.438569	REPIN1	replication initiator 1
218788_s_at	0.0460721	0.000987979	3.86378	-0.642365	0.855129	SMYD3	SET and MYND domain containing 3
209007_s_at	0.0460721	0.000989384	-3.86317	-0.643663	-0.72306	C1orf63	chromosome 1 open reading frame 63
223366_at	0.0461245	0.000915425	-3.90214	-0.680049	-0.563215	ZNF704	zinc finger protein 704
226602_s_at	0.0461245	0.000914934	-3.90237	-0.679541	-0.697348	BCR	breakpoint cluster region
214155_s_at	0.0461722	0.00100887	3.85476	-0.661478	0.537846	LARP4	La ribonucleoprotein domain family, member 4
200596_s_at	0.0461811	0.000451179	3.97837	-6.32e-05	1.04444	EIF3A	eukaryotic translation initiation factor 3, subunit A
201079_at	0.0462909	0.000456584	-3.97391	-0.010749	-0.813783	SYNGR2	synaptogyrin 2
220796_x_at	0.0462909	0.000459184	-3.97178	-0.0158448	-0.780813	SLC35E1	solute carrier family 35, member E1
202440_s_at	0.0462909	0.000461739	-3.9697	-0.0208239	-0.648927	ST5	suppression of tumorigenicity 5
222981_s_at	0.0463658	0.000472633	-4.67976	0.16513	-0.931278	RAB10	RAB10, member RAS oncogene family
217165_x_at	0.0464262	0.00101837	-3.85073	-0.670038	-1.0855	MT1F	metallothionein 1F
209538_at	0.0464262	0.00102139	-3.84945	-0.672745	-0.75521	ZNF32	zinc finger protein 32
217367_s_at	0.04663	0.00047242	-3.96113	-0.0413426	-0.98072	ZHX3	zinc fingers and homeoboxes 3
201195_s_at	0.04663	0.000476017	-3.95829	-0.0481486	-1.0445	SLC7A5	solute carrier family 7 (amino acid transporter light chain, L system), member 5
220113_x_at	0.04663	0.000483934	-3.9521	-0.0629457	-1.09808	POLR1B	polymerase (RNA) I polypeptide B, 128kDa
221476_s_at	0.04663	0.000485049	3.95124	-0.0650105	0.513159	RPL15	ribosomal protein L15
217862_at	0.04663	0.000488874	3.94829	-0.0720579	2.05328	PIAS1	protein inhibitor of activated STAT, 1
201121_s_at	0.04663	0.000490242	3.94724	-0.0745653	0.931267	PGRMC1	progesterone receptor membrane component 1
202020_s_at	0.04663	0.000493551	3.94472	-0.0806003	1.00716	LANCL1	LanC lantibiotic synthetase component C-like 1 (bacterial)
218916_at	0.04663	0.000493975	-3.9444	-0.0813696	-0.737089	ZNF768	zinc finger protein 768
213005_s_at	0.0468896	0.00103863	-3.84224	-0.688031	-0.70027	KANK1	KN motif and ankyrin repeat domains 1
218794_s_at	0.0469822	0.000503955	-3.93689	-0.099313	-0.517805	TXNL4B	thioredoxin-like 4B
205100_at	0.0469822	0.000507396	-3.93434	-0.105417	-0.791356	GFPT2	glutamine-fructose-6-phosphate transaminase 2
212385_at	0.0469822	0.000512298	3.93073	-0.114042	1.15062	TCF4	transcription factor 4
47608_at	0.0469822	0.000513571	-3.9298	-0.116269	-0.928402	TJAP1	tight junction associated protein 1 (peripheral)
224413_s_at	0.0472386	0.000954694	3.88399	-0.719828	0.761454	TM2D2	TM2 domain containing 2
225110_at	0.0472787	0.000960188	3.8815	-0.725263	0.50716	OGFOD1	2-oxoglutarate and iron-dependent oxygenase domain containing 1
223201_s_at	0.0473032	0.000491983	4.65708	0.127034	0.584701	TMEM164	transmembrane protein 164
223810_at	0.0473032	0.000489425	4.66003	0.131984	3.65001	KLHL1	kelch-like family member 1
226770_at	0.0473032	0.000506542	4.64063	0.0993411	1.06528	MAGI3	membrane associated guanylate kinase, WW and PDZ domain containing 3
228329_at	0.0473032	0.000502121	4.64557	0.107667	1.01963	DAB1	Dab, reelin signal transducer, homolog 1 (Drosophila)
228697_at	0.0473032	0.000498518	-4.64964	0.114504	-1.48348	HINT3	histidine triad nucleotide binding protein 3
218205_s_at	0.0473174	0.000520469	-3.92479	-0.128235	-1.29984	MKNK2	MAP kinase interacting serine/threonine kinase 2
200886_s_at	0.0473656	0.000524382	3.92197	-0.134954	0.511413	PGAM1	phosphoglycerate mutase 1 (brain)
211769_x_at	0.0473656	0.000527471	3.91977	-0.140221	1.41663	SERINC3	serine incorporator 3
212551_at	0.047623	0.000533591	3.91543	-0.150568	2.14728	CAP2	CAP, adenylate cyclase-associated protein, 2 (yeast)
202086_at	0.0476772	0.000930178	4.28431	-0.490297	1.01235	MX1	myxovirus (influenza virus) resistance 1, interferon-inducible protein p78 (mouse)
212719_at	0.0476959	0.00106373	-3.83194	-0.709847	-0.803132	PHLPP1	PH domain and leucine rich repeat protein phosphatase 1
203685_at	0.0476959	0.00106858	-3.82999	-0.713998	-0.867947	BCL2	B-cell CLL/lymphoma 2
200955_at	0.0477549	0.00093542	4.28124	-0.495656	0.986329	IMMT	inner membrane protein, mitochondrial
226925_at	0.0478672	0.000976881	3.87405	-0.741583	1.02101	ACPL2	acid phosphatase-like 2
200729_s_at	0.0478795	0.000541231	3.91009	-0.163318	2.55373	ACTR2	ARP2 actin-related protein 2 homolog (yeast)
216229_x_at	0.0478795	0.000546023	-3.90678	-0.171223	-0.84183	HCG2P7	HLA complex group 2 pseudogene 7
214743_at	0.0478795	0.000546278	-3.9066	-0.171641	-0.937451	CUX1	cut-like homeobox 1
202927_at	0.0478944	0.00108004	3.82539	-0.72374	0.752503	PIN1	peptidylprolyl cis/trans isomerase, NIMA-interacting 1
210346_s_at	0.0478944	0.0010848	-3.82349	-0.727752	-0.959627	CLK4	CDC-like kinase 4
202708_s_at	0.0478944	0.00108707	-3.82259	-0.729662	-1.35661	HIST2H2BE	histone cluster 2, H2be
200747_s_at	0.0478944	0.00108965	-3.82157	-0.731832	-0.846816	NUMA1	nuclear mitotic apparatus protein 1
214039_s_at	0.0479543	0.00109822	3.81819	-0.738981	0.414487	LAPTM4B	lysosomal protein transmembrane 4 beta
217879_at	0.0479757	0.00110432	3.8158	-0.744045	0.602475	CDC27	cell division cycle 27
210015_s_at	0.0479757	0.00110591	3.81519	-0.745357	0.956604	MAP2	microtubule-associated protein 2
201997_s_at	0.0481219	0.00111651	-3.81107	-0.754067	-0.660093	SPEN	spen homolog, transcriptional regulator (Drosophila)
203999_at	0.0481801	0.00095207	4.27161	-0.51248	3.29296	SYT1	synaptotagmin I
219894_at	0.0481801	0.000952092	4.2716	-0.512502	0.607911	MAGEL2	MAGE-like 2
218273_s_at	0.0481882	0.000553093	3.90194	-0.18276	3.27557	PDP1	pyruvate dehyrogenase phosphatase catalytic subunit 1
218106_s_at	0.0482536	0.000966546	4.26338	-0.52687	0.743963	MRPS10	mitochondrial ribosomal protein S10
213327_s_at	0.0482536	0.000968054	4.26253	-0.528357	0.761799	USP12	ubiquitin specific peptidase 12
218674_at	0.0482536	0.000972011	4.26031	-0.532247	0.901469	TRAPPC13	trafficking protein particle complex 13
45288_at	0.0482536	0.000972739	-4.2599	-0.532961	-0.620289	ABHD6	abhydrolase domain containing 6
218547_at	0.0482536	0.000982807	4.25429	-0.542781	0.540492	DHDDS	dehydrodolichyl diphosphate synthase
208720_s_at	0.0482536	0.000982845	-4.25427	-0.542818	-0.622759	RBM39	RNA binding motif protein 39
227334_at	0.0482619	0.000521777	-4.62393	0.0711968	-0.990215	USP54	ubiquitin specific peptidase 54
205590_at	0.0482853	0.000557506	3.89895	-0.189886	1.83299	RASGRP1	RAS guanyl releasing protein 1 (calcium and DAG-regulated)
213995_at	0.0485553	0.00056394	3.89464	-0.200177	1.16119	ATP5S	ATP synthase, H+ transporting, mitochondrial Fo complex, subunit s (factor B)
205348_s_at	0.0487894	0.00113566	3.80374	-0.769596	1.4095	DYNC1I1	dynein, cytoplasmic 1, intermediate chain 1
209469_at	0.048875	0.000574453	3.88769	-0.216737	0.498745	GPM6A	glycoprotein M6A
219670_at	0.048875	0.000585359	3.88061	-0.233601	0.988349	BEND5	BEN domain containing 5
201783_s_at	0.048875	0.000588124	-3.87884	-0.237825	-0.789964	RELA	v-rel reticuloendotheliosis viral oncogene homolog A (avian)
216120_s_at	0.048875	0.000594139	3.87501	-0.246948	1.12873	ATP2B2	ATPase, Ca++ transporting, plasma membrane 2
213762_x_at	0.048875	0.000601225	3.87054	-0.257577	0.780042	RBMX	RNA binding motif protein, X-linked
212453_at	0.048875	0.000605768	3.86771	-0.264325	1.57448	KIAA1279	KIAA1279
201340_s_at	0.048875	0.000615876	3.86147	-0.27916	3.36966	ENC1	ectodermal-neural cortex 1 (with BTB domain)
212993_at	0.048875	0.000615918	-3.86145	-0.279221	-0.898624	NACC2	NACC family member 2, BEN and BTB (POZ) domain containing
211316_x_at	0.048875	0.000616148	-3.86131	-0.279555	-0.737609	CFLAR	CASP8 and FADD-like apoptosis regulator
219288_at	0.048875	0.000617741	3.86033	-0.281871	1.21513	C3orf14	chromosome 3 open reading frame 14
227176_at	0.049015	0.000545474	4.59893	0.0290063	3.03106	SLC2A13	solute carrier family 2 (facilitated glucose transporter), member 13
229444_at	0.049015	0.000537823	-4.60688	0.0424256	-1.19354	LOC100131607	uncharacterized LOC100131607
229487_at	0.049015	0.000548079	4.59625	0.0244806	0.865246	EBF1	early B-cell factor 1
231341_at	0.049015	0.000559365	4.5848	0.00511555	2.0641	SLC35D3	solute carrier family 35, member D3
223598_at	0.0490796	0.00101156	3.85897	-0.774611	0.723541	RAD23B	RAD23 homolog B (S. cerevisiae)
225881_at	0.0490796	0.0010334	3.84974	-0.794828	0.928374	SLC35B4	solute carrier family 35, member B4
225911_at	0.0490796	0.00102477	3.85336	-0.786888	1.42157	NPNT	nephronectin
226183_at	0.0490796	0.00103566	3.84879	-0.796896	1.17916	GSK3B	glycogen synthase kinase 3 beta
226901_at	0.0490796	0.00103349	3.8497	-0.794907	0.655407	C17orf58	chromosome 17 open reading frame 58
38340_at	0.0492006	0.00114893	-3.79874	-0.7802	-0.693356	HIP1R	huntingtin interacting protein 1 related
213921_at	0.0492391	0.000626117	3.85526	-0.293942	2.99952	SST	somatostatin
208641_s_at	0.0492391	0.000629071	-3.85349	-0.298161	-0.57246	RAC1	ras-related C3 botulinum toxin substrate 1 (rho family, small GTP binding protein Rac1)
224974_at	0.0493215	0.00105054	3.84262	-0.810394	1.27522	SUDS3	suppressor of defective silencing 3 homolog (S. cerevisiae)
230773_at	0.0493215	0.0010503	3.84272	-0.810183	1.04175	ZNF385D	zinc finger protein 385D
202127_at	0.049362	0.000186514	-4.41439	0.823434	-1.09455	PRPF4B	PRP4 pre-mRNA processing factor 4 homolog B (yeast)
218055_s_at	0.049362	0.000188133	-4.41098	0.815704	-0.713541	WDR41	WD repeat domain 41
232914_s_at	0.049362	0.000191047	4.40492	0.801962	0.807614	SYTL2	synaptotagmin-like 2
204218_at	0.049362	0.000191721	4.40353	0.798816	0.515443	ANAPC15	anaphase promoting complex subunit 15
203252_at	0.049362	0.000191765	-4.40344	0.798611	-1.00672	CDK2AP2	cyclin-dependent kinase 2 associated protein 2
213155_at	0.049362	0.000192565	-4.4018	0.794886	-0.944708	WSCD1	WSC domain containing 1
203956_at	0.049362	0.000194677	-4.3975	0.785136	-0.74228	MORC2	MORC family CW-type zinc finger 2
218473_s_at	0.049362	0.000197398	-4.39202	0.772724	-0.70987	COLGALT1	collagen beta(1-O)galactosyltransferase 1
222458_s_at	0.049362	0.000197799	4.39122	0.770909	0.79055	AKIRIN1	akirin 1
204945_at	0.049386	0.00100976	4.23955	-0.568587	1.76831	PTPRN	protein tyrosine phosphatase, receptor type, N
212890_at	0.0495306	0.000643845	-3.84473	-0.318968	-0.436974	SLC38A10	solute carrier family 38, member 10
214753_at	0.0495306	0.000646792	-3.84301	-0.32306	-2.15478	N4BP2L2	NEDD4 binding protein 2-like 2
221731_x_at	0.0495306	0.000647344	-3.84269	-0.323826	-1.19708	VCAN	versican
218395_at	0.0495306	0.000650116	3.84108	-0.327655	1.412	ACTR6	ARP6 actin-related protein 6 homolog (yeast)
202507_s_at	0.0495306	0.000654294	3.83866	-0.333396	2.86513	SNAP25	synaptosomal-associated protein, 25kDa
204345_at	0.0495306	0.000656483	-3.8374	-0.336389	-0.875646	COL16A1	collagen, type XVI, alpha 1
205073_at	0.0495888	0.00101778	-4.23525	-0.576128	-0.984034	CYP2J2	cytochrome P450, family 2, subfamily J, polypeptide 2
222661_at	0.049807	0.00106852	3.83529	-0.826454	0.455591	AGGF1	angiogenic factor with G patch and FHA domains 1
212498_at	0.0498075	0.000202895	-4.38119	0.748167	-0.501249	2014-03-06	membrane-associated ring finger (C3HC4) 6, E3 ubiquitin protein ligase
222698_s_at	0.0498075	0.000204132	4.37879	0.742728	0.788177	IMPACT	impact RWD domain protein
209149_s_at	0.0498075	0.000204871	4.37737	0.739499	0.552208	TM9SF1	transmembrane 9 superfamily member 1
214737_x_at	0.0498474	0.000209069	-4.36937	0.72136	-0.539027	HNRNPC	heterogeneous nuclear ribonucleoprotein C (C1/C2)
210389_x_at	0.0498474	0.000210959	-4.36582	0.713317	-0.690543	TUBD1	tubulin, delta 1
212660_at	0.0498474	0.000211626	-4.36458	0.710494	-1.18128	PHF15	PHD finger protein 15
213351_s_at	0.0498474	0.000211649	-4.36453	0.710394	-0.651356	TMCC1	transmembrane and coiled-coil domain family 1
208694_at	0.0499557	0.00102921	4.22917	-0.586778	1.01816	PRKDC	protein kinase, DNA-activated, catalytic polypeptide
214297_at	0.0499626	8.79e-05	-4.58676	1.44634	-1.37229	CSPG4	chondroitin sulfate proteoglycan 4
1553292_s_at	0.0499825	0.00021355	-4.36101	0.702402	-0.986046	SGK494	uncharacterized serine/threonine-protein kinase SgK494
202645_s_at	0.0499898	0.00103585	4.22567	-0.592912	0.604645	MEN1	multiple endocrine neoplasia I
219736_at	0.0499898	0.00103772	4.22469	-0.594626	1.93271	TRIM36	tripartite motif containing 36
a: t-statistics
b: B-statistics
c: Fold changes (log2)

## Sheet: AD_Sig_Exp_Genes
List of significantly expressed genes in AD
ID	adjust P Value	P Value	ta	Bb	logFCc	Gene symbol	Gene title
26523	7.8e-06	2.34e-10	-10.5617	13.2283	-1.10487	GOLGA6L1	golgin A6 family-like 1
4187	4.49e-05	4.03e-09	-9.08508	10.7307	-0.645096	LINC00926	long intergenic non-protein coding RNA 926
40590	6.94e-05	1.25e-08	8.53344	9.71349	0.633924	KLHL18	kelch-like family member 18
6289	6.94e-05	1.36e-08	-8.4934	9.63781	-0.893296	LOC643802	u3 small nucleolar ribonucleoprotein protein MPP10-like
6929	6.94e-05	1.45e-08	-8.46296	9.58011	-0.485248	STEAP3	STEAP family member 3, metalloreductase
12597	8.9e-05	2.13e-08	-8.28213	9.23436	-0.71171	LY6K	lymphocyte antigen 6 complex, locus K
38094	0.000113557	3.06e-08	-8.11312	8.9066	-1.25444	LAT2	linker for activation of T cells family, member 2
9059	0.000222965	7.49e-08	-7.70226	8.09119	-0.759354	TMC8	transmembrane channel-like 8
35355	0.000222965	8.11e-08	-7.66645	8.01886	-0.89797	ALOX5	arachidonate 5-lipoxygenase
13225	0.000222965	8.46e-08	7.64734	7.98018	0.491115	HECTD2	HECT domain containing E3 ubiquitin protein ligase 2
44485	0.000222965	8.86e-08	-7.6263	7.93755	-0.785773	HSPA6	heat shock 70kDa protein 6 (HSP70B')
23972	0.000222965	9.35e-08	-7.6019	7.88801	-0.49259	ITGAX	integrin, alpha X (complement component 3 receptor 4 subunit)
28826	0.000230735	1.04e-07	-7.55542	7.79338	-1.18184	RASAL3	RAS protein activator like 3
39310	0.000284922	1.37e-07	7.43202	7.54054	0.560104	NTNG1	netrin G1
42521	0.00028632	1.59e-07	-7.36533	7.40291	-0.702272	ADA	adenosine deaminase
34713	0.00028632	1.63e-07	-7.35333	7.37807	-0.640181	ARHGEF16	Rho guanine nucleotide exchange factor (GEF) 16
11741	0.000340891	2.04e-07	-7.25333	7.17026	-0.395425	LEAP2	liver expressed antimicrobial peptide 2
34368	0.000407561	2.68e-07	-7.13342	6.91907	-0.660418	WDR55	WD repeat domain 55
7880	0.000407561	2.81e-07	7.11327	6.87665	0.517748	CITED2	Cbp/p300-interacting transactivator, with Glu/Asp-rich carboxy-terminal domain, 2
5772	0.00040882	3.03e-07	-7.07991	6.80628	-0.409683	SPHK1	sphingosine kinase 1
13342	0.00040882	3.06e-07	-7.07543	6.79681	-0.605523	DNAJB6	DnaJ (Hsp40) homolog, subfamily B, member 6
32477	0.000431865	3.62e-07	7.00242	6.6422	1.01208	CIRBP	cold inducible RNA binding protein
4605	0.000431865	3.8e-07	-6.98134	6.5974	-0.693962	FANCC	Fanconi anemia, complementation group C
12627	0.000431865	3.92e-07	-6.96796	6.56893	-0.849415	SPR	sepiapterin reductase (7,8-dihydrobiopterin:NADP+ oxidoreductase)
19962	0.000431865	4.13e-07	6.94514	6.52033	1.09651	CARTPT	CART prepropeptide
11218	0.000431865	4.14e-07	-6.944	6.51791	-0.495633	TRAF3IP3	TRAF3 interacting protein 3
30173	0.000436597	4.43e-07	-6.91476	6.4555	-0.580752	WSCD1	WSC domain containing 1
11779	0.000436597	4.45e-07	-6.91299	6.45171	-1.0361	ITGB2	integrin, beta 2 (complement component 3 receptor 3 and 4 subunit)
6709	0.000471829	5.61e-07	-6.81293	6.23721	-0.495287	CRB2	crumbs homolog 2 (Drosophila)
31836	0.000471829	5.69e-07	-6.80639	6.22314	-1.53453	TMPRSS5	transmembrane protease, serine 5
31819	0.000471829	5.77e-07	6.80026	6.20993	0.51397	ABCA11P	ATP-binding cassette, sub-family A (ABC1), member 11, pseudogene
26702	0.000471829	5.81e-07	-6.79782	6.2047	-0.396037	CYTH4	cytohesin 4
16969	0.000471829	5.89e-07	-6.79191	6.19196	-0.424933	LOC100996870	uncharacterized LOC100996870
32089	0.000471829	5.94e-07	6.78823	6.18404	0.571037	ANKRD32	ankyrin repeat domain 32
18818	0.000591675	7.62e-07	6.68101	5.9522	0.43227	RASAL2	RAS protein activator like 2
4054	0.000619306	8.21e-07	-6.64932	5.88337	-1.27545	CSF1R	colony stimulating factor 1 receptor
34698	0.000630681	8.69e-07	-6.62492	5.83027	-0.303662	SIGLEC8	sialic acid binding Ig-like lectin 8
32860	0.00067696	9.73e-07	-6.57661	5.7249	-0.431886	ALOX5AP	arachidonate 5-lipoxygenase-activating protein
7040	0.000685973	1.01e-06	-6.56221	5.69343	-0.275835	NCF1	neutrophil cytosolic factor 1
37253	0.000716199	1.09e-06	-6.52689	5.61612	-0.622071	CIITA	class II, major histocompatibility complex, transactivator
21173	0.000743421	1.16e-06	6.50283	5.56335	0.405525	SYNE1	spectrin repeat containing, nuclear envelope 1
17590	0.000832061	1.37e-06	6.43142	5.40629	0.928695	RBM3	RNA binding motif (RNP1, RRM) protein 3
29888	0.000868285	1.47e-06	-6.4022	5.34181	-0.891795	ARHGEF40	Rho guanine nucleotide exchange factor (GEF) 40
2001	0.000926004	1.62e-06	-6.36024	5.24904	-0.512764	CDKN2C	cyclin-dependent kinase inhibitor 2C (p18, inhibits CDK4)
2786	0.000926004	1.64e-06	-6.35587	5.23937	-0.410969	C3AR1	complement component 3a receptor 1
5153	0.000926004	1.66e-06	-6.34963	5.22556	-0.599818	MEX3A	mex-3 homolog A (C. elegans)
31020	0.000939875	1.72e-06	-6.33488	5.19286	-0.253227	CXCR2	chemokine (C-X-C motif) receptor 2
31614	0.000939875	1.75e-06	-6.32959	5.18114	-0.416348	FRAT2	frequently rearranged in advanced T-cell lymphomas 2
31651	0.000948323	1.85e-06	-6.30584	5.12843	-0.674917	TBC1D10C	TBC1 domain family, member 10C
38957	0.000956971	1.92e-06	6.28945	5.09201	0.54011	USP32P1	ubiquitin specific peptidase 32 pseudogene 1
10316	0.000969559	2e-06	-6.27164	5.05239	-0.588183	SLC4A11	solute carrier family 4, sodium borate transporter, member 11
6742	0.000996358	2.12e-06	6.24824	5.00029	0.43817	UGGT2	UDP-glucose glycoprotein glucosyltransferase 2
29088	0.00100068	2.19e-06	-6.23402	4.96859	-0.707164	WDFY4	WDFY family member 4
27402	0.00100068	2.22e-06	6.22911	4.95763	0.715472	MYL5	myosin, light chain 5, regulatory
9550	0.00100916	2.27e-06	-6.21956	4.93632	-0.871874	NPL	N-acetylneuraminate pyruvate lyase (dihydrodipicolinate synthase)
9339	0.00100916	2.34e-06	-6.20607	4.9062	-1.26132	FCGBP	Fc fragment of IgG binding protein
29476	0.00100916	2.38e-06	-6.20023	4.89316	-0.625939	LST1	leukocyte specific transcript 1
1488	0.00102754	2.46e-06	-6.18546	4.86014	-0.382416	MYO1F	myosin IF
12374	0.00109939	2.73e-06	-6.14192	4.76265	-0.694367	INPP5D	inositol polyphosphate-5-phosphatase, 145kDa
23744	0.0011121	2.8e-06	6.13214	4.74072	1.0261	GPCPD1	glycerophosphocholine phosphodiesterase GDE1 homolog (S. cerevisiae)
17277	0.00111863	2.85e-06	6.12477	4.72419	0.346014	CCT6B	chaperonin containing TCP1, subunit 6B (zeta 2)
10694	0.00114471	2.95e-06	6.11031	4.69174	0.254908	ALS2	amyotrophic lateral sclerosis 2 (juvenile)
4858	0.00122504	3.21e-06	-6.0747	4.61169	-0.379555	CD33	CD33 molecule
1791	0.00122504	3.32e-06	-6.06126	4.58144	-0.446062	CCR5	chemokine (C-C motif) receptor 5 (gene/pseudogene)
29140	0.00122504	3.34e-06	-6.05864	4.57554	-0.711367	KIF1C	kinesin family member 1C
22940	0.00126035	3.5e-06	-6.03962	4.53269	-0.426249	HIST1H2BH	histone cluster 1, H2bh
19961	0.00126035	3.51e-06	6.03783	4.52866	0.477034	MTF2	metal response element binding transcription factor 2
26098	0.00135509	3.82e-06	6.00336	4.45088	0.450132	C12orf54	chromosome 12 open reading frame 54
18873	0.00143276	4.16e-06	-5.96769	4.37024	-0.689813	HSD17B1	hydroxysteroid (17-beta) dehydrogenase 1
21554	0.00143276	4.18e-06	-5.96563	4.36557	-0.569449	ZNF219	zinc finger protein 219
25259	0.00143276	4.33e-06	-5.95071	4.33181	-0.607478	MIR503HG	MIR503 host gene (non-protein coding)
2115	0.00143276	4.34e-06	-5.95022	4.33068	-0.387583	MS4A14	membrane-spanning 4-domains, subfamily A, member 14
27439	0.00143276	4.35e-06	-5.94948	4.32902	-1.0552	LCP1	lymphocyte cytosolic protein 1 (L-plastin)
20249	0.00143276	4.39e-06	5.94558	4.32018	0.406453	CETP	cholesteryl ester transfer protein, plasma
12562	0.00143276	4.4e-06	-5.94414	4.31691	-0.513722	EPS8L2	EPS8-like 2
30939	0.00143276	4.45e-06	-5.94026	4.30812	-0.425417	PTAFR	platelet-activating factor receptor
43590	0.00143276	4.48e-06	-5.93734	4.30152	-0.658903	FAM167B	family with sequence similarity 167, member B
41201	0.00143276	4.51e-06	5.93456	4.29521	0.743386	SCN2A	sodium channel, voltage-gated, type II, alpha subunit
12050	0.00145131	4.61e-06	5.92534	4.2743	0.580264	RNF165	ring finger protein 165
22867	0.00146218	4.69e-06	-5.91839	4.25853	-0.44021	TNRC6C-AS1	TNRC6C antisense RNA 1
30727	0.00151972	4.92e-06	5.89863	4.2137	0.965127	LYRM9	LYR motif containing 9
36490	0.00155927	5.09e-06	-5.88424	4.18102	-0.265122	LILRP2	leukocyte immunoglobulin-like receptor pseudogene 2
24947	0.00157324	5.18e-06	5.87681	4.16412	0.443948	LGI2	leucine-rich repeat LGI family, member 2
21350	0.0016409	5.47e-06	5.85485	4.11418	0.545573	PMS2L2	postmeiotic segregation increased 2-like 2 pseudogene
27548	0.0016409	5.52e-06	5.85087	4.10512	0.468368	GPR89B	G protein-coupled receptor 89B
2366	0.0016409	5.55e-06	-5.8484	4.0995	-0.678529	NEO1	neogenin 1
2690	0.00172489	5.99e-06	5.81758	4.02931	0.936527	SUB1	SUB1 homolog (S. cerevisiae)
15056	0.00172489	6.02e-06	5.81567	4.02494	0.666388	HMGN2P46	high mobility group nucleosomal binding domain 2 pseudogene 46
28033	0.00172489	6.05e-06	5.81357	4.02017	0.537991	AMFR	autocrine motility factor receptor, E3 ubiquitin protein ligase
7836	0.00172643	6.1e-06	-5.80971	4.01136	-0.11477	NBLA00301	Nbla00301
22279	0.00175078	6.24e-06	-5.80049	3.99034	-0.383196	SNX31	sorting nexin 31
3009	0.00179191	6.44e-06	-5.78753	3.96075	-0.453774	CCR1	chemokine (C-C motif) receptor 1
10450	0.00184802	6.7e-06	-5.77147	3.92408	-0.563781	ACP5	acid phosphatase 5, tartrate resistant
23632	0.00190212	7.01e-06	-5.75292	3.88168	-0.673196	FANCE	Fanconi anemia, complementation group E
21577	0.00205253	7.62e-06	5.71843	3.80277	0.361449	LRRC7	leucine rich repeat containing 7
17278	0.00214319	8.03e-06	5.69746	3.75472	0.312815	WDSUB1	WD repeat, sterile alpha motif and U-box domain containing 1
555	0.0022044	8.35e-06	5.68132	3.71771	0.414841	NUDT18	nudix (nucleoside diphosphate linked moiety X)-type motif 18
6943	0.0022044	8.39e-06	-5.67946	3.71344	-0.345654	INF2	inverted formin, FH2 and WH2 domain containing
6391	0.00222656	8.54e-06	-5.67217	3.69671	-0.525383	TMC6	transmembrane channel-like 6
34021	0.00222981	8.62e-06	-5.66839	3.68804	-0.467587	FZD2	frizzled family receptor 2
27649	0.00223154	8.69e-06	5.66492	3.68007	0.249882	ST6GAL2	ST6 beta-galactosamide alpha-2,6-sialyltranferase 2
5435	0.00223454	8.84e-06	-5.65814	3.6645	-0.380513	RCCD1	RCC1 domain containing 1
5880	0.00224369	8.96e-06	-5.65248	3.6515	-0.220199	SYTL3	synaptotagmin-like 3
23594	0.00224369	9.02e-06	-5.64971	3.64514	-0.4834	SELPLG	selectin P ligand
27093	0.00224369	9.11e-06	5.64578	3.63612	0.292714	NPPA	natriuretic peptide A
18201	0.00224369	9.17e-06	-5.64292	3.62954	-0.986894	S100A4	S100 calcium binding protein A4
38607	0.00224369	9.26e-06	5.63899	3.62052	0.787986	C2CD5	C2 calcium-dependent domain containing 5
26001	0.00224369	9.28e-06	5.63832	3.61898	0.320595	PTPRO	protein tyrosine phosphatase, receptor type, O
33003	0.00228191	9.57e-06	-5.62565	3.58985	-0.306597	DENND1C	DENN/MADD domain containing 1C
646	0.00228228	9.64e-06	5.62259	3.58282	0.235622	MRPL42P5	mitochondrial ribosomal protein L42 pseudogene 5
3144	0.00231837	9.89e-06	-5.6123	3.55915	-0.630869	APBB1IP	amyloid beta (A4) precursor protein-binding, family B, member 1 interacting protein
26189	0.00231837	9.93e-06	5.61045	3.55489	0.760817	KHDRBS2	KH domain containing, RNA binding, signal transduction associated 2
39647	0.00235271	1.01e-05	-5.60162	3.53456	-1.27231	FCGR3A	Fc fragment of IgG, low affinity IIIa, receptor (CD16a)
10761	0.00235678	1.03e-05	5.59529	3.52	0.33363	ATG7	autophagy related 7
22351	0.00237708	1.05e-05	5.58842	3.50417	0.442449	FOSB	FBJ murine osteosarcoma viral oncogene homolog B
9907	0.00237708	1.06e-05	5.58378	3.49348	0.76148	PCYOX1L	prenylcysteine oxidase 1 like
28948	0.00237708	1.07e-05	-5.58079	3.4866	-0.689991	SRPX2	sushi-repeat containing protein, X-linked 2
27320	0.00239158	1.09e-05	-5.5736	3.47004	-0.711729	TPST2	tyrosylprotein sulfotransferase 2
37697	0.00239158	1.09e-05	-5.57232	3.46708	-0.342448	HIST1H2BD	histone cluster 1, H2bd
10998	0.00239158	1.1e-05	-5.57025	3.46231	-0.493302	ARAP1	ArfGAP with RhoGAP domain, ankyrin repeat and PH domain 1
1985	0.00241364	1.11e-05	-5.56339	3.4465	-0.607566	LSP1	lymphocyte-specific protein 1
33278	0.00241364	1.12e-05	-5.56123	3.44151	-0.707375	INPPL1	inositol polyphosphate phosphatase-like 1
9708	0.00246666	1.15e-05	-5.54977	3.41509	-0.678591	DNHD1	dynein heavy chain domain 1
17232	0.00246864	1.16e-05	5.54684	3.40834	0.567633	DCX	doublecortin
18712	0.0024863	1.18e-05	5.5388	3.38977	0.411034	HRASLS	HRAS-like suppressor
5740	0.00250534	1.21e-05	5.52993	3.36932	0.492417	SLC16A6	solute carrier family 16, member 6 (monocarboxylic acid transporter 7)
31653	0.00250534	1.22e-05	-5.52567	3.35948	-0.666096	HOMER3	homer homolog 3 (Drosophila)
44429	0.00250534	1.22e-05	-5.52557	3.35924	-1.0015	CHST6	carbohydrate (N-acetylglucosamine 6-O) sulfotransferase 6
15008	0.00250534	1.23e-05	-5.52305	3.35343	-0.524192	SLA	Src-like-adaptor
5102	0.00250534	1.24e-05	-5.51917	3.34447	-0.379683	SYT15	synaptotagmin XV
17161	0.00250534	1.25e-05	-5.51818	3.34218	-0.449198	SYK	spleen tyrosine kinase
8119	0.00251382	1.27e-05	-5.51102	3.32564	-0.234081	CEACAM1	carcinoembryonic antigen-related cell adhesion molecule 1 (biliary glycoprotein)
38134	0.00256949	1.31e-05	5.49629	3.29159	0.246967	HDC	histidine decarboxylase
10614	0.00256949	1.32e-05	5.49405	3.28642	0.249153	GSTCD	glutathione S-transferase, C-terminal domain containing
13048	0.00256949	1.33e-05	-5.49302	3.28403	-1.06766	HCLS1	hematopoietic cell-specific Lyn substrate 1
43618	0.00256949	1.34e-05	-5.48849	3.27358	-0.278386	DLEU1	deleted in lymphocytic leukemia 1 (non-protein coding)
10532	0.00256949	1.34e-05	-5.48769	3.27171	-0.816783	C10orf114	chromosome 10 open reading frame 114
1350	0.00256949	1.35e-05	5.48647	3.26889	0.337947	TAF1D	TATA box binding protein (TBP)-associated factor, RNA polymerase I, D, 41kDa
38913	0.00257786	1.36e-05	-5.48284	3.26049	-0.993766	FZD9	frizzled family receptor 9
32638	0.00266227	1.42e-05	-5.46518	3.21964	-0.367613	LY86	lymphocyte antigen 86
3227	0.00266353	1.43e-05	-5.46272	3.21394	-0.539209	HERC2P2	hect domain and RLD 2 pseudogene 2
32179	0.00269659	1.45e-05	5.45545	3.19713	0.700486	REPS1	RALBP1 associated Eps domain containing 1
29209	0.00270835	1.47e-05	-5.45144	3.18784	-1.14856	CX3CR1	chemokine (C-X3-C motif) receptor 1
25088	0.00273076	1.49e-05	5.44587	3.17493	0.380018	MTCH2	mitochondrial carrier 2
4594	0.00273183	1.5e-05	-5.44256	3.16727	-0.500897	MCM7	minichromosome maintenance complex component 7
26093	0.00273183	1.51e-05	-5.44128	3.1643	-0.55028	C15orf52	chromosome 15 open reading frame 52
25961	0.00275569	1.53e-05	-5.43556	3.15105	-0.485698	TMEM187	transmembrane protein 187
29250	0.00275631	1.54e-05	5.43328	3.14577	0.401818	PANK2	pantothenate kinase 2
11604	0.00278816	1.57e-05	5.4237	3.12356	0.347355	ZNF382	zinc finger protein 382
6158	0.00278816	1.57e-05	-5.42363	3.12341	-0.422258	IMPDH1	IMP (inosine 5'-monophosphate) dehydrogenase 1
36161	0.00278816	1.6e-05	-5.41585	3.10539	-0.79311	C3	complement component 3
37748	0.00278816	1.61e-05	-5.41408	3.10128	-0.628563	ARHGAP9	Rho GTPase activating protein 9
27391	0.00278816	1.61e-05	-5.41366	3.1003	-0.56266	CHDH	choline dehydrogenase
5569	0.00279086	1.62e-05	5.41118	3.09454	0.286428	PMS2	PMS2 postmeiotic segregation increased 2 (S. cerevisiae)
7686	0.00279925	1.64e-05	5.40647	3.08362	0.332788	RAB3B	RAB3B, member RAS oncogene family
9433	0.00279925	1.64e-05	5.40581	3.08209	0.745555	NLRP3	NLR family, pyrin domain containing 3
36004	0.00285096	1.69e-05	-5.39498	3.05696	-0.717028	AZGP1	alpha-2-glycoprotein 1, zinc-binding
41360	0.00285096	1.69e-05	5.39382	3.05428	0.416891	CHAF1B	chromatin assembly factor 1, subunit B (p60)
2796	0.00285096	1.72e-05	5.38755	3.03973	0.234623	OVOS2	ovostatin 2
9227	0.00285096	1.72e-05	5.38754	3.03971	0.334517	GNPTAB	N-acetylglucosamine-1-phosphate transferase, alpha and beta subunits
40576	0.00285096	1.72e-05	-5.38655	3.0374	-0.289143	EDA	ectodysplasin A
23108	0.00285096	1.73e-05	-5.38619	3.03658	-0.518683	RBM4	RNA binding motif protein 4
9131	0.00291645	1.77e-05	5.37501	3.01061	0.341317	CAMSAP1	calmodulin regulated spectrin-associated protein 1
2918	0.00296884	1.84e-05	-5.36063	2.97722	-0.340166	SOWAHD	sosondowah ankyrin repeat domain family member D
12673	0.00296884	1.84e-05	-5.36017	2.97616	-0.597084	POLD1	polymerase (DNA directed), delta 1, catalytic subunit
38482	0.00296884	1.84e-05	-5.35961	2.97485	-0.30305	MDGA1	MAM domain containing glycosylphosphatidylinositol anchor 1
5786	0.00296884	1.85e-05	5.35742	2.96977	0.579596	HMGN2	high mobility group nucleosomal binding domain 2
5548	0.00296884	1.86e-05	5.35603	2.96653	0.615238	PARM1	prostate androgen-regulated mucin-like protein 1
27279	0.00300423	1.9e-05	-5.34696	2.94545	-0.388266	GCN1L1	GCN1 general control of amino-acid synthesis 1-like 1 (yeast)
13888	0.00300423	1.9e-05	5.34634	2.94401	0.35246	CSMD1	CUB and Sushi multiple domains 1
20572	0.00300423	1.91e-05	5.34548	2.94202	0.513026	GAD1	glutamate decarboxylase 1 (brain, 67kDa)
23187	0.00306006	1.95e-05	-5.33614	2.9203	-0.520593	CMKLR1	chemokine-like receptor 1
31388	0.00309022	2e-05	-5.32653	2.89795	-0.44112	POLDIP3	polymerase (DNA-directed), delta interacting protein 3
39524	0.00313411	2.04e-05	-5.31896	2.88036	-0.295505	ADRA2B	adrenoceptor alpha 2B
2453	0.00316597	2.07e-05	-5.31302	2.86654	-0.632934	SLC25A20	solute carrier family 25 (carnitine/acylcarnitine translocase), member 20
11833	0.00316886	2.08e-05	-5.31081	2.86138	-0.413877	RPS6KA1	ribosomal protein S6 kinase, 90kDa, polypeptide 1
39063	0.00317996	2.1e-05	-5.3063	2.85089	-0.550157	RGL3	ral guanine nucleotide dissociation stimulator-like 3
1454	0.00317996	2.11e-05	-5.30573	2.84956	-0.204285	OR4N4	olfactory receptor, family 4, subfamily N, member 4
38744	0.00318017	2.11e-05	5.30388	2.84525	0.614609	MGEA5	meningioma expressed antigen 5 (hyaluronidase)
43769	0.00318662	2.13e-05	-5.30124	2.83913	-0.330755	NAPSB	napsin B aspartic peptidase, pseudogene
12830	0.00319846	2.16e-05	-5.29447	2.82337	-0.768266	GAREML	GRB2 associated, regulator of MAPK1-like
9308	0.00319846	2.18e-05	-5.29174	2.817	-1.39777	VSIG4	V-set and immunoglobulin domain containing 4
1052	0.00319846	2.2e-05	5.28851	2.80948	0.250032	CAMK4	calcium/calmodulin-dependent protein kinase IV
30109	0.00319846	2.2e-05	-5.2875	2.80714	-0.416444	FYB	FYN binding protein
22439	0.00319846	2.21e-05	-5.2856	2.80272	-0.462737	GRN	granulin
6397	0.00319846	2.22e-05	-5.28506	2.80145	-0.474665	MAN2B1	mannosidase, alpha, class 2B, member 1
24991	0.00319846	2.22e-05	-5.285	2.80132	-0.215075	CHEK2	checkpoint kinase 2
19949	0.00319846	2.22e-05	5.28458	2.80033	0.494229	DLGAP1-AS4	DLGAP1 antisense RNA 4
2865	0.00323657	2.27e-05	5.27554	2.77928	0.421552	MTR	5-methyltetrahydrofolate-homocysteine methyltransferase
31036	0.00324375	2.29e-05	-5.27248	2.77215	-0.303573	LOC202025	uncharacterized LOC202025
26132	0.00328589	2.34e-05	-5.26261	2.74914	-0.422638	HIST1H2BL	histone cluster 1, H2bl
30001	0.00329861	2.39e-05	-5.25411	2.72934	-1.10465	FAM181B	family with sequence similarity 181, member B
23976	0.00329861	2.4e-05	-5.25255	2.72571	-0.960222	SPP1	secreted phosphoprotein 1
1307	0.00329861	2.41e-05	5.25147	2.72318	0.188593	PCDH11Y	protocadherin 11 Y-linked
6421	0.00329861	2.41e-05	5.25101	2.72212	0.244363	TRIM54	tripartite motif containing 54
3158	0.00331191	2.43e-05	-5.24774	2.7145	-0.492827	RGL2	ral guanine nucleotide dissociation stimulator-like 2
29679	0.00332727	2.45e-05	-5.24424	2.70632	-0.359736	LOC100506776	uncharacterized LOC100506776
5708	0.00333104	2.47e-05	5.2406	2.69784	0.324431	METTL10	methyltransferase like 10
4554	0.00333104	2.47e-05	-5.24052	2.69765	-0.637054	CARD10	caspase recruitment domain family, member 10
10514	0.00335631	2.5e-05	5.23585	2.68676	0.199771	CCDC148	coiled-coil domain containing 148
22478	0.00347022	2.6e-05	-5.22079	2.65163	-0.541107	TRIM47	tripartite motif containing 47
6589	0.00347941	2.62e-05	-5.21812	2.6454	-0.166459	SFRP2	secreted frizzled-related protein 2
17464	0.00349603	2.64e-05	5.2146	2.63718	0.43208	LRRC39	leucine rich repeat containing 39
10809	0.00352347	2.67e-05	5.20986	2.62611	0.487003	GRIK1	glutamate receptor, ionotropic, kainate 1
13415	0.00355428	2.71e-05	5.20369	2.61172	0.344283	PDE7A	phosphodiesterase 7A
31534	0.00355428	2.73e-05	-5.20083	2.60504	-0.373579	POLR2H	polymerase (RNA) II (DNA directed) polypeptide H
4340	0.00355428	2.74e-05	-5.20004	2.60319	-0.2192	GALM	galactose mutarotase (aldose 1-epimerase)
12309	0.00356707	2.76e-05	-5.1968	2.59562	-0.460036	CDH26	cadherin 26
23528	0.00356707	2.8e-05	5.19105	2.58219	0.215248	KIF9	kinesin family member 9
30791	0.00356707	2.83e-05	5.18658	2.57175	0.825271	C11orf87	chromosome 11 open reading frame 87
19115	0.00356707	2.85e-05	-5.18384	2.56535	-0.4648	PTGER4P2-CDK2AP2P2	PTGER4P2-CDK2AP2P2 readthrough transcribed pseudogene
15545	0.00356707	2.85e-05	5.18343	2.5644	0.295071	PAM	peptidylglycine alpha-amidating monooxygenase
1166	0.00356707	2.87e-05	-5.18031	2.55711	-0.450185	ITGAM	integrin, alpha M (complement component 3 receptor 3 subunit)
8741	0.00356707	2.88e-05	-5.17886	2.55373	-0.562562	ZNF397	zinc finger protein 397
22950	0.00356707	2.89e-05	-5.1778	2.55124	-0.534981	KCNJ10	potassium inwardly-rectifying channel, subfamily J, member 10
17762	0.00356707	2.9e-05	5.17693	2.54922	0.574466	CAMKK2	calcium/calmodulin-dependent protein kinase kinase 2, beta
19967	0.00356707	2.9e-05	5.17617	2.54744	0.356435	VRK1	vaccinia related kinase 1
15017	0.00356707	2.92e-05	5.17436	2.54322	0.392038	SLC25A27	solute carrier family 25, member 27
32776	0.00356707	2.92e-05	-5.17325	2.54063	-0.335414	ZAP70	zeta-chain (TCR) associated protein kinase 70kDa
22094	0.00356707	2.93e-05	5.17282	2.53961	0.426929	NDST3	N-deacetylase/N-sulfotransferase (heparan glucosaminyl) 3
11997	0.00372738	3.07e-05	-5.15368	2.49487	-0.512492	C19orf59	chromosome 19 open reading frame 59
31003	0.0037294	3.09e-05	5.15118	2.48903	0.456549	OVOL2	ovo-like 2 (Drosophila)
20694	0.0037294	3.09e-05	-5.15055	2.48755	-0.720696	TYROBP	TYRO protein tyrosine kinase binding protein
14816	0.00376112	3.13e-05	5.14569	2.4762	0.510886	RBM25	RNA binding motif protein 25
20483	0.0038124	3.21e-05	5.13595	2.45341	0.576088	ABCA5	ATP-binding cassette, sub-family A (ABC1), member 5
4449	0.0038124	3.22e-05	-5.13451	2.45005	-1.24223	AQP1	aquaporin 1 (Colton blood group)
20142	0.0038497	3.26e-05	5.12917	2.43757	0.770775	BEX5	brain expressed, X-linked 5
15339	0.00390775	3.35e-05	5.11882	2.41334	0.317598	YTHDC2	YTH domain containing 2
38420	0.00390775	3.36e-05	-5.1176	2.4105	-0.845534	SERHL2	serine hydrolase-like 2
22108	0.00390775	3.36e-05	-5.11752	2.41031	-0.569491	COL8A2	collagen, type VIII, alpha 2
28216	0.00392276	3.41e-05	-5.1116	2.39645	-0.395556	VSIG10	V-set and immunoglobulin domain containing 10
26128	0.00392276	3.41e-05	-5.11148	2.39616	-0.55773	ARHGAP4	Rho GTPase activating protein 4
9121	0.00392276	3.44e-05	5.10803	2.3881	0.545391	TRMT5	tRNA methyltransferase 5 homolog (S. cerevisiae)
19472	0.00392276	3.45e-05	-5.10711	2.38594	-0.780136	ANLN	anillin, actin binding protein
7826	0.00392276	3.45e-05	-5.1063	2.38405	-0.485722	AEBP1	AE binding protein 1
7963	0.00393343	3.49e-05	-5.10269	2.37558	-0.701184	LILRB3	leukocyte immunoglobulin-like receptor, subfamily B (with TM and ITIM domains), member 3
3693	0.00393343	3.49e-05	5.10249	2.37512	0.473584	ZMYM2	zinc finger, MYM-type 2
3469	0.00396461	3.53e-05	-5.09796	2.36453	-0.748871	MKNK2	MAP kinase interacting serine/threonine kinase 2
31088	0.00400295	3.57e-05	-5.09275	2.35232	-0.207411	DAND5	DAN domain family member 5, BMP antagonist
3546	0.00400694	3.59e-05	-5.09067	2.34746	-0.162817	BNC2	basonuclin 2
23481	0.00400694	3.6e-05	-5.08967	2.3451	-0.388599	TMCO4	transmembrane and coiled-coil domains 4
11070	0.00400782	3.61e-05	5.08824	2.34176	0.650488	CDH9	cadherin 9, type 2 (T1-cadherin)
10535	0.00404151	3.69e-05	-5.07958	2.32148	-0.331611	DTYMK	deoxythymidylate kinase (thymidylate kinase)
27374	0.00406388	3.73e-05	5.07605	2.31322	0.603543	CACNB4	calcium channel, voltage-dependent, beta 4 subunit
45186	0.00409415	3.77e-05	-5.07177	2.30317	-0.833164	LOC284454	uncharacterized LOC284454
23338	0.00414492	3.84e-05	-5.06422	2.28548	-0.520491	CAPN2	calpain 2, (m/II) large subunit
20159	0.00415455	3.87e-05	-5.0607	2.27724	-0.521433	NOV	nephroblastoma overexpressed
10725	0.00417923	3.91e-05	-5.05703	2.26865	-0.615511	HIST1H1C	histone cluster 1, H1c
2705	0.00422108	3.96e-05	5.05175	2.25627	0.274284	GPATCH2	G patch domain containing 2
39440	0.00423315	3.99e-05	5.04868	2.24907	0.491145	CACNA2D3	calcium channel, voltage-dependent, alpha 2/delta subunit 3
11692	0.00423315	4e-05	5.04714	2.24546	0.349402	PSMD13	proteasome (prosome, macropain) 26S subunit, non-ATPase, 13
15833	0.00423315	4.02e-05	-5.04586	2.24246	-0.36482	HIST1H2BO	histone cluster 1, H2bo
37324	0.00423315	4.02e-05	-5.04551	2.24165	-0.498387	DDB2	damage-specific DNA binding protein 2, 48kDa
2840	0.0042864	4.11e-05	-5.03696	2.2216	-0.178736	C21orf62	chromosome 21 open reading frame 62
3656	0.0042864	4.11e-05	-5.03672	2.22104	-0.798971	FPR1	formyl peptide receptor 1
17690	0.00433648	4.18e-05	-5.02989	2.20502	-0.447732	GPAT2	glycerol-3-phosphate acyltransferase 2, mitochondrial
18864	0.00433648	4.22e-05	5.02646	2.19697	0.907047	RGS4	regulator of G-protein signaling 4
4666	0.00433648	4.23e-05	-5.02535	2.19439	-0.39235	DYSF	dysferlin, limb girdle muscular dystrophy 2B (autosomal recessive)
7617	0.00433648	4.23e-05	-5.02463	2.19269	-0.25152	KLHL6	kelch-like family member 6
33132	0.00433648	4.25e-05	-5.02359	2.19026	-0.603745	PLXNB1	plexin B1
24337	0.00433648	4.25e-05	-5.02358	2.19022	-0.7398	GPRC5B	G protein-coupled receptor, family C, group 5, member B
39135	0.00433648	4.25e-05	5.02293	2.1887	0.260858	CTHRC1	collagen triple helix repeat containing 1
14417	0.00433648	4.26e-05	-5.02217	2.18691	-0.351297	LSS	lanosterol synthase (2,3-oxidosqualene-lanosterol cyclase)
15960	0.00439095	4.34e-05	5.01473	2.16946	0.725184	SLC4A10	solute carrier family 4, sodium bicarbonate transporter, member 10
12546	0.00439098	4.35e-05	-5.01351	2.16661	-0.522917	KIF25-AS1	KIF25 antisense RNA 1
34214	0.00440587	4.4e-05	-5.00914	2.15636	-0.56636	LOC100506795	uncharacterized LOC100506795
35528	0.00440587	4.46e-05	-5.00377	2.14375	-0.479654	IL17RB	interleukin 17 receptor B
27887	0.00441301	4.48e-05	5.00193	2.13945	0.495726	SLC26A4	solute carrier family 26, member 4
11756	0.00446246	4.55e-05	4.99629	2.1262	0.35131	SPRN	shadow of prion protein homolog (zebrafish)
5194	0.00448944	4.59e-05	-4.99214	2.11647	-0.347966	PARVG	parvin, gamma
8287	0.00448944	4.6e-05	-4.99124	2.11436	-0.374758	HAVCR2	hepatitis A virus cellular receptor 2
41315	0.00448944	4.62e-05	-4.98942	2.11008	-0.710703	PLIN4	perilipin 4
6151	0.00448944	4.63e-05	4.98919	2.10954	0.327492	CTXN1	cortexin 1
35163	0.00449878	4.65e-05	-4.98719	2.10485	-0.743169	MPZL2	myelin protein zero-like 2
38097	0.00453134	4.7e-05	4.98315	2.09535	0.371298	ATP8B2	ATPase, aminophospholipid transporter, class I, type 8B, member 2
36549	0.00455708	4.74e-05	-4.97972	2.08731	-0.356098	QPRT	quinolinate phosphoribosyltransferase
5225	0.00466165	4.89e-05	-4.96719	2.05789	-0.264476	TNFAIP8L2	tumor necrosis factor, alpha-induced protein 8-like 2
8731	0.00469821	4.94e-05	4.96292	2.04786	0.256687	SIAE	sialic acid acetylesterase
25396	0.00472287	4.98e-05	4.95968	2.04026	0.160062	MCHR2	melanin-concentrating hormone receptor 2
44565	0.00476984	5.06e-05	-4.9532	2.02503	-0.591749	SUSD3	sushi domain containing 3
19233	0.00476984	5.09e-05	4.95131	2.02061	0.376357	ZNF667	zinc finger protein 667
43345	0.00476984	5.11e-05	4.94977	2.01699	0.557002	C2orf80	chromosome 2 open reading frame 80
33659	0.00476984	5.11e-05	-4.9497	2.01683	-1.34657	LRP4	low density lipoprotein receptor-related protein 4
42345	0.00476984	5.13e-05	-4.94797	2.01275	-0.193092	C1QC	complement component 1, q subcomponent, C chain
41974	0.00476984	5.15e-05	-4.94611	2.00838	-0.480356	TRIM8	tripartite motif containing 8
7216	0.00476984	5.16e-05	-4.94543	2.0068	-0.354913	SLC38A10	solute carrier family 38, member 10
25554	0.00476984	5.19e-05	-4.94319	2.00153	-0.693547	DHCR7	7-dehydrocholesterol reductase
38562	0.00476984	5.2e-05	4.94263	2.00022	0.423809	FRG1B	FSHD region gene 1 family, member B
30825	0.00476984	5.22e-05	-4.94061	1.99547	-0.449215	TRAF3IP2-AS1	TRAF3IP2 antisense RNA 1
16751	0.00476984	5.24e-05	-4.93916	1.99206	-0.801588	PHGDH	phosphoglycerate dehydrogenase
34671	0.00476984	5.24e-05	4.93906	1.99182	0.585084	PRICKLE1	prickle homolog 1 (Drosophila)
15262	0.0047753	5.28e-05	4.93638	1.98554	1.04538	CNTNAP5	contactin associated protein-like 5
21797	0.00492353	5.5e-05	4.91984	1.94666	0.867369	GPRASP2	G protein-coupled receptor associated sorting protein 2
39974	0.00494223	5.55e-05	-4.9162	1.93812	-0.366081	TGFB1	transforming growth factor, beta 1
45209	0.00494223	5.55e-05	-4.91618	1.93806	-0.527502	ELP5	elongator acetyltransferase complex subunit 5
951	0.00496356	5.59e-05	-4.91339	1.93151	-0.603414	PSTPIP1	proline-serine-threonine phosphatase interacting protein 1
19045	0.00507258	5.76e-05	-4.90152	1.90361	-0.489417	SYNGR2	synaptogyrin 2
357	0.00510115	5.81e-05	4.89783	1.89493	0.543089	IGF1	insulin-like growth factor 1 (somatomedin C)
14055	0.00510115	5.82e-05	4.89717	1.89338	0.389919	SLC12A8	solute carrier family 12 (potassium/chloride transporters), member 8
14869	0.00512035	5.87e-05	-4.89409	1.88614	-1.06556	SLC25A18	solute carrier family 25 (glutamate carrier), member 18
31490	0.00512035	5.9e-05	4.89193	1.88106	0.605763	WAC-AS1	WAC antisense RNA 1 (head to head)
11007	0.00512035	5.9e-05	4.89173	1.88059	0.463921	TTC8	tetratricopeptide repeat domain 8
9068	0.00512035	5.93e-05	-4.88959	1.87556	-0.920179	MIA	melanoma inhibitory activity
34313	0.00512035	5.94e-05	-4.88942	1.87516	-0.497584	C1QA	complement component 1, q subcomponent, A chain
38052	0.00513679	5.97e-05	-4.88711	1.86971	-0.74177	C1QTNF6	C1q and tumor necrosis factor related protein 6
12307	0.00514055	6e-05	-4.88526	1.86538	-0.288966	SAMD11	sterile alpha motif domain containing 11
33564	0.00514055	6.01e-05	-4.88476	1.86419	-0.527665	GAS1	growth arrest-specific 1
9000	0.00519051	6.08e-05	-4.87987	1.85269	-0.468205	ACYP2	acylphosphatase 2, muscle type
7238	0.00519678	6.1e-05	-4.87836	1.84915	-0.285816	SAMD1	sterile alpha motif domain containing 1
43648	0.00523568	6.16e-05	-4.87432	1.83964	-0.376552	HIST1H2BF	histone cluster 1, H2bf
32212	0.00523568	6.18e-05	-4.87307	1.8367	-0.42962	RNF130	ring finger protein 130
3170	0.0052821	6.27e-05	-4.86738	1.82331	-0.509935	G0S2	G0/G1switch 2
20068	0.0052821	6.3e-05	-4.86578	1.81956	-0.962578	RHBDF2	rhomboid 5 homolog 2 (Drosophila)
31986	0.00528867	6.32e-05	4.86428	1.81603	0.679858	ZDBF2	zinc finger, DBF-type containing 2
23208	0.00532654	6.38e-05	4.86043	1.80697	0.33712	GLOD4	glyoxalase domain containing 4
27786	0.00533494	6.41e-05	-4.8588	1.80314	-0.294094	YEATS2	YEATS domain containing 2
2798	0.00533612	6.43e-05	-4.85771	1.80059	-0.448732	STK10	serine/threonine kinase 10
2827	0.00534226	6.48e-05	-4.85448	1.79298	-0.70382	DDR1	discoidin domain receptor tyrosine kinase 1
33978	0.00534226	6.49e-05	-4.85407	1.79202	-0.73019	PVRL2	poliovirus receptor-related 2 (herpesvirus entry mediator B)
1589	0.00534226	6.5e-05	-4.8533	1.7902	-0.496683	POU3F2	POU class 3 homeobox 2
43174	0.00537852	6.57e-05	4.84863	1.77922	0.422395	CDH8	cadherin 8, type 2
3039	0.00539288	6.61e-05	4.84659	1.77441	0.487801	SCN9A	sodium channel, voltage-gated, type IX, alpha subunit
8933	0.00540118	6.63e-05	-4.845	1.77067	-0.413976	VAV1	vav 1 guanine nucleotide exchange factor
30722	0.00543671	6.69e-05	-4.8414	1.76221	-0.669614	ITGA7	integrin, alpha 7
6780	0.00546442	6.76e-05	4.83751	1.75306	0.338883	NUDT9P1	nudix (nucleoside diphosphate linked moiety X)-type motif 9 pseudogene 1
16423	0.00556795	6.92e-05	-4.82839	1.7316	-1.06098	NFE2	nuclear factor (erythroid-derived 2), 45kDa
6975	0.00556795	6.97e-05	4.82537	1.72449	0.347921	ANKRD36B	ankyrin repeat domain 36B
29310	0.00556795	6.98e-05	4.82473	1.72298	0.421748	CAPRIN2	caprin family member 2
25508	0.00556795	6.98e-05	-4.82456	1.72258	-0.814756	NINJ1	ninjurin 1
22171	0.00556795	6.99e-05	-4.82417	1.72166	-0.413083	DOK1	docking protein 1, 62kDa (downstream of tyrosine kinase 1)
3845	0.00556808	7.01e-05	-4.82277	1.71835	-0.805495	COL5A3	collagen, type V, alpha 3
12730	0.00556808	7.02e-05	-4.82226	1.71716	-0.291743	RAC2	ras-related C3 botulinum toxin substrate 2 (rho family, small GTP binding protein Rac2)
36585	0.00557554	7.06e-05	-4.82028	1.71251	-0.229093	EVI2B	ecotropic viral integration site 2B
43881	0.00557554	7.07e-05	-4.81983	1.71144	-0.583948	RASGRP2	RAS guanyl releasing protein 2 (calcium and DAG-regulated)
22942	0.00563185	7.19e-05	-4.81309	1.69557	-0.719001	IRF7	interferon regulatory factor 7
9430	0.00563185	7.19e-05	-4.81299	1.69535	-0.492848	EPOR	erythropoietin receptor
35428	0.00563275	7.21e-05	-4.81199	1.69299	-0.53383	EHD1	EH-domain containing 1
7842	0.0057569	7.44e-05	4.79945	1.66346	0.451755	LOC440040	glutamate receptor, metabotropic 5 pseudogene
2794	0.0057569	7.47e-05	4.79732	1.65845	0.335252	C1orf173	chromosome 1 open reading frame 173
4821	0.0057569	7.51e-05	4.7957	1.65463	0.385101	PTPRS	protein tyrosine phosphatase, receptor type, S
10950	0.0057569	7.53e-05	4.79426	1.65126	0.400436	KIAA1715	KIAA1715
13893	0.0057569	7.54e-05	-4.7939	1.65041	-0.419555	SLAMF8	SLAM family member 8
19796	0.0057569	7.55e-05	-4.79311	1.64854	-0.4249	SF3B2	splicing factor 3b, subunit 2, 145kDa
24294	0.0057569	7.56e-05	-4.79258	1.6473	-0.360404	AQP6	aquaporin 6, kidney specific
22286	0.0057569	7.57e-05	-4.79222	1.64644	-0.405301	SPAG9	sperm associated antigen 9
11006	0.00577746	7.62e-05	4.78989	1.64095	0.273484	SYT5	synaptotagmin V
11527	0.00578352	7.68e-05	4.78641	1.63276	0.345131	GON4L	gon-4-like (C. elegans)
35542	0.00578352	7.69e-05	-4.78585	1.63145	-0.142425	PRAMEF1	PRAME family member 1
29361	0.00582737	7.77e-05	-4.78194	1.62223	-0.608513	C11orf39	chromosome 11 open reading frame 39
2183	0.00582997	7.79e-05	-4.78086	1.6197	-0.446045	C14orf93	chromosome 14 open reading frame 93
1776	0.00584423	7.84e-05	-4.77831	1.61369	-0.459608	TTC38	tetratricopeptide repeat domain 38
37394	0.00584423	7.86e-05	4.77721	1.6111	1.02652	SVOP	SV2 related protein homolog (rat)
19604	0.00584423	7.87e-05	4.77691	1.61039	0.354269	LOC100506710	endogenous Bornavirus-like nucleoprotein 2 pseudogene
26209	0.00584423	7.88e-05	4.77632	1.60901	0.38713	MEF2A	myocyte enhancer factor 2A
15093	0.00590096	7.99e-05	-4.77067	1.5957	-0.82414	C1QB	complement component 1, q subcomponent, B chain
30304	0.00590096	8.01e-05	-4.76981	1.59368	-0.586725	BATF	basic leucine zipper transcription factor, ATF-like
5671	0.00592721	8.06e-05	-4.76716	1.58744	-0.322314	MORC2	MORC family CW-type zinc finger 2
27448	0.00594761	8.11e-05	-4.76491	1.58214	-0.991244	SMO	smoothened, frizzled family receptor
37196	0.00594977	8.13e-05	4.76389	1.57973	0.318802	TMEM17	transmembrane protein 17
16948	0.00607809	8.32e-05	4.7545	1.55761	0.438661	CHML	choroideremia-like (Rab escort protein 2)
20207	0.00608705	8.35e-05	4.75304	1.55417	0.11228	HSD17B12	hydroxysteroid (17-beta) dehydrogenase 12
13478	0.00608739	8.37e-05	4.75215	1.55207	0.568366	CNR1	cannabinoid receptor 1 (brain)
38296	0.00610281	8.42e-05	-4.74971	1.54634	-0.569214	DLL1	delta-like 1 (Drosophila)
42496	0.00610281	8.43e-05	-4.7494	1.5456	-0.296451	OR7A5	olfactory receptor, family 7, subfamily A, member 5
11999	0.00614007	8.53e-05	-4.74438	1.53378	-0.629159	ACSF2	acyl-CoA synthetase family member 2
39244	0.00619524	8.66e-05	-4.7387	1.5204	-0.36279	FAM25C	family with sequence similarity 25, member C
16016	0.00619524	8.67e-05	4.73824	1.51931	0.621595	UNC80	unc-80 homolog (C. elegans)
18119	0.00619649	8.7e-05	-4.73672	1.51572	-0.337451	BEND7	BEN domain containing 7
26828	0.00619649	8.71e-05	4.73646	1.5151	0.344643	LOC644189	acyl-CoA thioesterase 4 pseudogene
8746	0.00632596	8.93e-05	-4.72651	1.49166	-0.520968	RNF135	ring finger protein 135
24029	0.0063298	8.95e-05	-4.72522	1.48864	-0.340323	OSM	oncostatin M
34767	0.00638139	9.06e-05	-4.72049	1.47749	-0.5563	PRAM1	PML-RARA regulated adaptor molecule 1
13940	0.00639923	9.11e-05	-4.71854	1.47288	-0.423105	HYAL1	hyaluronoglucosaminidase 1
41471	0.00644757	9.19e-05	-4.71469	1.46383	-0.35271	IL7R	interleukin 7 receptor
8403	0.00649115	9.28e-05	-4.71106	1.45527	-0.588316	PPM1N	protein phosphatase, Mg2+/Mn2+ dependent, 1N (putative)
37586	0.00649115	9.37e-05	4.70713	1.44602	0.342967	STAMBPL1	STAM binding protein-like 1
32420	0.00649115	9.38e-05	-4.70682	1.44528	-0.325501	SH2D6	SH2 domain containing 6
41955	0.00649115	9.39e-05	4.70618	1.44377	0.532722	THSD7A	thrombospondin, type I, domain containing 7A
329	0.00659209	9.6e-05	4.69756	1.42344	0.384339	TPTE2P6	transmembrane phosphoinositide 3-phosphatase and tensin homolog 2 pseudogene 6
30846	0.00662436	9.66e-05	4.69479	1.41692	0.521434	HPCAL4	hippocalcin like 4
6119	0.00665018	9.74e-05	-4.6916	1.40941	-0.319983	ARID3B	AT rich interactive domain 3B (BRIGHT-like)
15937	0.0067026	9.86e-05	-4.68684	1.39819	-0.791571	CLEC18B	C-type lectin domain family 18, member B
1568	0.00674499	9.97e-05	-4.68219	1.38723	-0.323788	PLCG1	phospholipase C, gamma 1
22769	0.00674499	9.99e-05	-4.68157	1.38576	-0.666004	CCDC151	coiled-coil domain containing 151
28283	0.00674499	9.99e-05	4.68138	1.38531	0.774851	KIT	v-kit Hardy-Zuckerman 4 feline sarcoma viral oncogene homolog
32565	0.00674499	0.000100157	-4.68054	1.38335	-0.874142	GLI1	GLI family zinc finger 1
43724	0.00674499	0.000100377	-4.67967	1.3813	-0.573269	RAB3IL1	RAB3A interacting protein (rabin3)-like 1
18586	0.00674499	0.000100424	4.67948	1.38085	0.0979599	LOC100169752	uncharacterized LOC100169752
18058	0.00675601	0.00010099	-4.67724	1.37557	-0.639654	IL18RAP	interleukin 18 receptor accessory protein
3506	0.00675601	0.000101173	4.67652	1.37386	0.173599	ATOH7	atonal homolog 7 (Drosophila)
20516	0.00675601	0.000101195	-4.67643	1.37366	-0.356398	L3MBTL1	l(3)mbt-like 1 (Drosophila)
9135	0.00676138	0.000101478	-4.67532	1.37103	-0.398908	ZNF710	zinc finger protein 710
33862	0.0067701	0.000101812	-4.67401	1.36795	-0.335301	B3GNT5	UDP-GlcNAc:betaGal beta-1,3-N-acetylglucosaminyltransferase 5
16944	0.00678674	0.000102266	4.67224	1.36377	0.676575	HS6ST2	heparan sulfate 6-O-sulfotransferase 2
25186	0.00679992	0.000102668	4.67067	1.36008	0.333373	SELRC1	Sel1 repeat containing 1
37052	0.0068375	0.00010344	-4.66768	1.35303	-0.358383	HSPB9	heat shock protein, alpha-crystallin-related, B9
17862	0.0068819	0.000104432	-4.66388	1.34406	-0.426843	FLJ36840	uncharacterized LOC645524
3404	0.0068819	0.000104524	-4.66352	1.34323	-0.596101	CSRP1	cysteine and glycine-rich protein 1
5072	0.00688989	0.000104857	-4.66226	1.34025	-0.232226	FGD3	FYVE, RhoGEF and PH domain containing 3
39453	0.00688989	0.000105333	4.66045	1.33599	0.175298	SUGT1P3	suppressor of G2 allele of SKP1 (S. cerevisiae) pseudogene 3
16527	0.00688989	0.000105432	-4.66008	1.3351	-0.232883	LAPTM5	lysosomal protein transmembrane 5
33679	0.00688989	0.000105678	4.65915	1.33292	0.761028	FZD3	frizzled family receptor 3
28306	0.00693986	0.000106652	-4.65549	1.32429	-0.428474	KLKB1	kallikrein B, plasma (Fletcher factor) 1
7978	0.00696498	0.000107261	-4.65322	1.31893	-0.310416	NOTUM	notum pectinacetylesterase homolog (Drosophila)
39254	0.00696498	0.000107455	-4.6525	1.31723	-0.492563	AQP5	aquaporin 5
39012	0.0070089	0.000109121	4.64636	1.30278	0.391156	EID2B	EP300 interacting inhibitor of differentiation 2B
5574	0.0070089	0.000109393	4.64537	1.30044	0.138458	USP36	ubiquitin specific peptidase 36
10939	0.00703446	0.000110002	4.64316	1.29521	0.681751	IGF2	insulin-like growth factor 2 (somatomedin A)
11739	0.0070427	0.000110752	-4.64045	1.28883	-0.277028	TIMELESS	timeless circadian clock
39842	0.0070427	0.000110812	-4.64023	1.28832	-0.711995	VAMP8	vesicle-associated membrane protein 8
28892	0.0070427	0.000111184	-4.63889	1.28517	-0.333548	MUC1	mucin 1, cell surface associated
40304	0.0070427	0.000111227	-4.63874	1.28481	-0.75592	SLC2A5	solute carrier family 2 (facilitated glucose/fructose transporter), member 5
9447	0.0070427	0.000111335	-4.63835	1.2839	-0.355291	NUDT3	nudix (nucleoside diphosphate linked moiety X)-type motif 3
35849	0.0070427	0.000111735	4.63692	1.28052	0.545317	CXCL14	chemokine (C-X-C motif) ligand 14
13159	0.0070427	0.000111819	-4.63662	1.27982	-0.557627	ACAN	aggrecan
7649	0.00709855	0.000112918	-4.63272	1.27062	-0.223149	SERPINC1	serpin peptidase inhibitor, clade C (antithrombin), member 1
36888	0.0071412	0.000114025	-4.62884	1.26146	-0.596868	CCL27	chemokine (C-C motif) ligand 27
25215	0.00725541	0.000116066	4.62176	1.24478	0.414511	METTL21A	methyltransferase like 21A
17189	0.00726206	0.00011639	-4.62065	1.24216	-0.455597	SLC22A23	solute carrier family 22, member 23
44294	0.00726933	0.000116724	-4.61951	1.23946	-0.531801	HSPB2	heat shock 27kDa protein 2
19466	0.00730211	0.000117469	4.61697	1.23348	0.526226	PLK2	polo-like kinase 2
11745	0.00735263	0.00011867	4.61292	1.22392	0.391247	KIDINS220	kinase D-interacting substrate, 220kDa
2809	0.00735263	0.000118722	4.61274	1.22351	0.418823	GALNT11	UDP-N-acetyl-alpha-D-galactosamine:polypeptide N-acetylgalactosaminyltransferase 11 (GalNAc-T11)
37473	0.00736343	0.000119117	-4.61142	1.22039	-0.897962	NACC2	NACC family member 2, BEN and BTB (POZ) domain containing
30285	0.00736988	0.000119574	4.60989	1.21679	0.668548	TRPC3	transient receptor potential cation channel, subfamily C, member 3
21243	0.00736988	0.000119663	-4.60959	1.21609	-0.379564	TRADD	TNFRSF1A-associated via death domain
42368	0.00739759	0.000120429	4.60705	1.21009	0.623441	PRMT8	protein arginine methyltransferase 8
27237	0.00739759	0.000120556	4.60663	1.2091	0.460601	CCL4	chemokine (C-C motif) ligand 4
13101	0.00740479	0.000120975	-4.60525	1.20584	-0.285145	HHIPL1	HHIP-like 1
11767	0.00740479	0.000121117	-4.60478	1.20474	-0.418965	ORAI1	ORAI calcium release-activated calcium modulator 1
33188	0.00742925	0.00012174	4.60273	1.19992	0.732131	DOPEY1	dopey family member 1
27311	0.00743709	0.000122091	4.60159	1.19721	0.746501	ANKRD36BP2	ankyrin repeat domain 36B pseudogene 2
21276	0.00747533	0.000123093	4.59833	1.18953	0.244964	C5orf55	chromosome 5 open reading frame 55
26673	0.00750043	0.000123805	4.59603	1.18411	0.856718	MYLK2	myosin light chain kinase 2
23727	0.00755568	0.000125075	4.59196	1.17452	0.409736	LINC00507	long intergenic non-protein coding RNA 507
43973	0.00755568	0.00012517	4.59166	1.1738	0.900085	LPIN1	lipin 1
14900	0.0075609	0.000125483	4.59066	1.17146	0.250345	RAP2B	RAP2B, member of RAS oncogene family
18608	0.00761693	0.000126641	-4.587	1.16282	-0.17163	LOC100506328	uncharacterized LOC100506328
1028	0.00763613	0.000127189	4.58528	1.15877	0.447247	RASL11B	RAS-like, family 11, member B
27873	0.00773471	0.000129872	-4.57696	1.13915	-0.937102	ITPKB	inositol-trisphosphate 3-kinase B
8297	0.00773471	0.000130108	4.57624	1.13744	0.159407	DTWD2	DTW domain containing 2
41492	0.00773471	0.00013022	-4.5759	1.13663	-0.536376	RAPGEF3	Rap guanine nucleotide exchange factor (GEF) 3
8415	0.00773471	0.000130221	4.57589	1.13662	0.4438	MTBP	Mdm2, transformed 3T3 cell double minute 2, p53 binding protein (mouse) binding protein, 104kDa
18548	0.00775332	0.000131058	4.57334	1.1306	0.407158	PYCRL	pyrroline-5-carboxylate reductase-like
28604	0.00775332	0.000131213	-4.57287	1.12949	-0.252719	LSMEM2	leucine-rich single-pass membrane protein 2
44212	0.00775332	0.000131437	-4.57219	1.12789	-0.591996	SIPA1	signal-induced proliferation-associated 1
44208	0.00775332	0.000131463	-4.57211	1.1277	-0.344393	ZRSR1	zinc finger (CCCH type), RNA-binding motif and serine/arginine rich 1
34972	0.00775663	0.000131752	4.57123	1.12564	0.378637	PRR4	proline rich 4 (lacrimal)
7444	0.00775807	0.000132009	-4.57046	1.12381	-0.180147	SASH3	SAM and SH3 domain containing 3
22003	0.00775853	0.000132657	4.5685	1.1192	0.499748	VPS13D	vacuolar protein sorting 13 homolog D (S. cerevisiae)
2471	0.00777153	0.000133169	-4.56697	1.11558	-0.76805	IL1R2	interleukin 1 receptor, type II
14703	0.00778504	0.000134649	-4.56256	1.1052	-0.258388	ZNF589	zinc finger protein 589
22491	0.00778504	0.000135186	4.56098	1.10146	0.353038	C14orf2	chromosome 14 open reading frame 2
19935	0.00778504	0.000135198	4.56094	1.10138	0.486164	MLIP	muscular LMNA-interacting protein
40114	0.00778504	0.000135384	-4.56039	1.10008	-0.351673	C18orf49	chromosome 18 open reading frame 49
23311	0.00778504	0.000135966	-4.55868	1.09605	-0.415002	KLF2	Kruppel-like factor 2 (lung)
6994	0.00780296	0.000136557	4.55695	1.09197	0.536368	AHI1	Abelson helper integration site 1
24088	0.00780296	0.000136746	-4.5564	1.09067	-0.443378	MCM3AP-AS1	MCM3AP antisense RNA 1
4988	0.00781408	0.000137175	-4.55516	1.08773	-0.325262	STAB1	stabilin 1
4651	0.00781735	0.000137869	-4.55315	1.08299	-0.331629	HTRA3	HtrA serine peptidase 3
11747	0.00781735	0.000137935	-4.55295	1.08254	-0.356696	ELF4	E74-like factor 4 (ets domain transcription factor)
17284	0.00781785	0.000138178	4.55225	1.08088	0.245044	DDHD1	DDHD domain containing 1
4526	0.00782611	0.000138559	-4.55116	1.0783	-0.281428	KDM8	lysine (K)-specific demethylase 8
43540	0.00790837	0.000140252	4.54631	1.06688	0.772183	ADCYAP1	adenylate cyclase activating polypeptide 1 (pituitary)
33866	0.0079137	0.000140584	-4.54537	1.06467	-0.448287	ANAPC16	anaphase promoting complex subunit 16
5877	0.00795617	0.000141823	-4.54188	1.05642	-0.806652	FLJ42875	uncharacterized LOC440556
2536	0.00795834	0.00014233	-4.54045	1.05306	-0.640169	LRCOL1	leucine rich colipase-like 1
16430	0.00796986	0.000143153	4.53816	1.04765	0.315877	MRPL30	mitochondrial ribosomal protein L30
1439	0.00796986	0.000143253	4.53788	1.04699	0.482983	ARPP19	cAMP-regulated phosphoprotein, 19kDa
32009	0.00797054	0.000143551	-4.53705	1.04504	-0.471528	EBF4	early B-cell factor 4
23323	0.00797054	0.000143742	4.53652	1.04379	0.449208	ALB	albumin
21726	0.00804594	0.000145825	-4.53079	1.03027	-0.319527	APOBR	apolipoprotein B receptor
27629	0.00804594	0.000145847	4.53073	1.03013	0.216474	C1orf167	chromosome 1 open reading frame 167
96	0.00804594	0.000146017	4.53026	1.02904	0.50104	ICA1	islet cell autoantigen 1, 69kDa
38206	0.00804594	0.000146066	4.53013	1.02872	0.477118	LY86-AS1	LY86 antisense RNA 1
36746	0.00812808	0.000148044	-4.52477	1.01608	-0.942194	RFX2	regulatory factor X, 2 (influences HLA class II expression)
4211	0.00813271	0.000148521	4.52349	1.01306	0.229773	TNNI3K	TNNI3 interacting kinase
35265	0.00813271	0.000148697	-4.52301	1.01194	-0.377904	PLEKHB1	pleckstrin homology domain containing, family B (evectins) member 1
42296	0.00813271	0.000149449	-4.521	1.0072	-0.460836	HDAC1	histone deacetylase 1
10459	0.00813271	0.000150046	-4.51942	1.00346	-0.746223	MPST	mercaptopyruvate sulfurtransferase
37552	0.00813271	0.00015036	4.51858	1.0015	0.408024	LRRTM1	leucine rich repeat transmembrane neuronal 1
16301	0.00813271	0.0001507	-4.51768	0.999372	-0.256309	C16orf62	chromosome 16 open reading frame 62
34550	0.00813271	0.000151388	-4.51587	0.995091	-0.524835	POLR3H	polymerase (RNA) III (DNA directed) polypeptide H (22.9kD)
844	0.00813271	0.00015164	-4.5152	0.993526	-0.197563	RAB42	RAB42, member RAS oncogene family
20094	0.00813271	0.000151745	4.51493	0.992882	0.268073	ZZEF1	zinc finger, ZZ-type with EF-hand domain 1
6130	0.00813271	0.000151783	4.51483	0.992642	0.585677	XKR4	XK, Kell blood group complex subunit-related family, member 4
9029	0.00818093	0.000152928	-4.51183	0.985581	-0.497486	CTDSP2	CTD (carboxy-terminal domain, RNA polymerase II, polypeptide A) small phosphatase 2
38092	0.00823478	0.000154389	-4.50804	0.976647	-0.525993	CCDC102A	coiled-coil domain containing 102A
3808	0.00823478	0.000154631	4.50742	0.975178	0.872122	EGR1	early growth response 1
31462	0.00823478	0.000154675	-4.50731	0.974909	-0.635229	BCAR3	breast cancer anti-estrogen resistance 3
44107	0.00829641	0.000156081	-4.5037	0.966407	-0.138649	IL18	interleukin 18 (interferon-gamma-inducing factor)
1125	0.00830535	0.000156643	4.50227	0.963031	0.173295	SCN3B	sodium channel, voltage-gated, type III, beta subunit
449	0.00830535	0.000157294	4.50062	0.959132	0.640037	GOLGA8A	golgin A8 family, member A
1165	0.00830535	0.000157509	4.50007	0.957851	0.541571	BCL11A	B-cell CLL/lymphoma 11A (zinc finger protein)
23189	0.00830535	0.00015756	-4.49994	0.957549	-0.182881	LILRB5	leukocyte immunoglobulin-like receptor, subfamily B (with TM and ITIM domains), member 5
34935	0.00830535	0.000158152	-4.49845	0.954026	-0.374565	RBM28	RNA binding motif protein 28
38693	0.00830535	0.000158689	-4.4971	0.950839	-0.20184	XPO1	exportin 1 (CRM1 homolog, yeast)
14150	0.00830535	0.000158935	4.49648	0.949383	0.66361	GRM7	glutamate receptor, metabotropic 7
1927	0.00830535	0.000158948	-4.49645	0.949305	-0.770282	HSPA1A	heat shock 70kDa protein 1A
37980	0.00830535	0.000158986	-4.49635	0.949081	-0.403329	MYOT	myotilin
39277	0.00831552	0.00015943	-4.49524	0.946461	-0.442529	SPAG5-AS1	SPAG5 antisense RNA 1
36415	0.00831589	0.000159894	-4.49408	0.943732	-0.37391	GSTM2	glutathione S-transferase mu 2 (muscle)
3115	0.00831589	0.000159935	-4.49398	0.943489	-0.529037	NPFF	neuropeptide FF-amide peptide precursor
23461	0.00834164	0.000161021	-4.49128	0.937132	-0.302502	C5orf56	chromosome 5 open reading frame 56
29882	0.00834164	0.00016118	-4.49089	0.936203	-0.19385	IL16	interleukin 16
1128	0.00839378	0.000162439	-4.48779	0.928894	-0.766195	QDPR	quinoid dihydropteridine reductase
42863	0.00847575	0.000164533	4.48269	0.91686	0.507039	ADAM23	ADAM metallopeptidase domain 23
28353	0.0084801	0.000164964	4.48164	0.914402	0.654781	TSTD1	thiosulfate sulfurtransferase (rhodanese)-like domain containing 1
28626	0.0084801	0.000165126	-4.48125	0.913483	-0.429453	MGC24103	uncharacterized MGC24103
25809	0.00852083	0.000166174	4.47873	0.907537	0.263286	HGSNAT	heparan-alpha-glucosaminide N-acetyltransferase
13014	0.00852921	0.00016666	-4.47757	0.904795	-0.25382	VSIG10L	V-set and immunoglobulin domain containing 10 like
17368	0.00852921	0.000167046	-4.47665	0.902624	-0.292189	HIST3H2BB	histone cluster 3, H2bb
41374	0.00852921	0.000167728	4.47502	0.898794	0.271914	ANKRD16	ankyrin repeat domain 16
8093	0.00852921	0.000167947	-4.4745	0.897567	-0.317677	FAM124A	family with sequence similarity 124A
31710	0.00852921	0.000168145	-4.47403	0.896461	-0.898559	CXCR4	chemokine (C-X-C motif) receptor 4
8281	0.00852921	0.000168777	-4.47254	0.892937	-0.585071	NUDT22	nudix (nucleoside diphosphate linked moiety X)-type motif 22
44182	0.00852921	0.000168817	4.47245	0.892715	0.176953	CAND1	cullin-associated and neddylation-dissociated 1
19197	0.00852921	0.000169173	4.47161	0.890736	0.447352	NDUFA5	NADH dehydrogenase (ubiquinone) 1 alpha subcomplex, 5, 13kDa
31294	0.00854408	0.000169955	-4.46977	0.886403	-0.476449	H2AFX	H2A histone family, member X
26389	0.00855016	0.000170481	-4.46854	0.8835	-0.571532	DBI	diazepam binding inhibitor (GABA receptor modulator, acyl-CoA binding protein)
4433	0.00855016	0.000170588	-4.46829	0.882909	-0.504991	GMPR	guanosine monophosphate reductase
40243	0.00855183	0.000170878	-4.46761	0.881317	-0.237623	NLRC4	NLR family, CARD domain containing 4
7759	0.0085819	0.000171928	-4.46517	0.87556	-0.786965	CLDN10	claudin 10
14157	0.0085819	0.000172378	4.46413	0.873106	0.669341	SPHKAP	SPHK1 interactor, AKAP domain containing
7128	0.0085819	0.00017241	-4.46405	0.872932	-0.241899	SOLH	small optic lobes homolog (Drosophila)
28926	0.0085819	0.000172764	-4.46324	0.871004	-0.322255	CD2	CD2 molecule
15801	0.00861423	0.000173905	-4.46061	0.864823	-0.442226	VEGFB	vascular endothelial growth factor B
14307	0.00861423	0.000173931	4.46055	0.86468	0.39313	ARMCX5	armadillo repeat containing, X-linked 5
4046	0.00862509	0.000174409	-4.45946	0.862104	-0.391183	AUP1	ancient ubiquitous protein 1
16673	0.00869517	0.000176347	4.45506	0.851724	0.333575	ACTR2	ARP2 actin-related protein 2 homolog (yeast)
11144	0.00869908	0.000176687	-4.45429	0.849914	-0.234129	P2RY8	purinergic receptor P2Y, G-protein coupled, 8
23767	0.00871835	0.000177339	-4.45282	0.846452	-0.392976	TLR5	toll-like receptor 5
21224	0.00874913	0.000178239	-4.4508	0.841696	-0.262343	LOC100506100	uncharacterized LOC100506100
14229	0.00874913	0.000178628	-4.44993	0.839649	-0.23267	TMED5	transmembrane emp24 protein transport domain containing 5
28803	0.00874913	0.000178752	4.44966	0.839	0.200803	C21orf67	chromosome 21 open reading frame 67
37325	0.00880101	0.000180325	4.44617	0.830769	0.488052	STAT4	signal transducer and activator of transcription 4
39853	0.00880101	0.00018099	4.4447	0.82731	0.377525	EPHA5	EPH receptor A5
37526	0.00880101	0.000181091	-4.44448	0.826789	-0.707395	PFKP	phosphofructokinase, platelet
27286	0.00880101	0.000181343	-4.44392	0.825479	-0.225379	HIST1H2BC	histone cluster 1, H2bc
17749	0.00880101	0.000181393	4.44381	0.82522	0.36054	NR2C1	nuclear receptor subfamily 2, group C, member 1
14107	0.00880273	0.000181693	-4.44316	0.823672	-0.342541	KIAA1958	KIAA1958
25299	0.00884213	0.000182882	4.44056	0.817543	0.551061	BHLHE22	basic helix-loop-helix family, member e22
43327	0.0088553	0.000183946	4.43824	0.812093	0.499686	HNRNPK	heterogeneous nuclear ribonucleoprotein K
10132	0.0088553	0.000184292	4.4375	0.810328	0.478092	KIAA2022	KIAA2022
35763	0.0088553	0.000184369	-4.43733	0.809935	-0.137072	CCDC116	coiled-coil domain containing 116
17720	0.00890035	0.000185823	4.4342	0.802558	0.2125	POLR3A	polymerase (RNA) III (DNA directed) polypeptide A, 155kDa
17095	0.00890035	0.00018585	-4.43414	0.802421	-0.515925	MID1IP1	MID1 interacting protein 1
2874	0.00890035	0.000186107	-4.43359	0.801124	-0.372905	MRPS6	mitochondrial ribosomal protein S6
11419	0.00898973	0.000189008	-4.42743	0.786597	-0.442172	SALL2	sal-like 2 (Drosophila)
8629	0.00899029	0.000189526	4.42634	0.784025	0.457137	KIAA0319	KIAA0319
4776	0.00899029	0.000189604	-4.42617	0.783641	-0.575097	PHLDB3	pleckstrin homology-like domain, family B, member 3
1158	0.00904434	0.000191015	-4.42322	0.776679	-0.494969	ACSM5	acyl-CoA synthetase medium-chain family member 5
43368	0.00905458	0.000191502	-4.4222	0.774284	-0.331441	LYG1	lysozyme G-like 1
8181	0.00911701	0.000193096	-4.4189	0.766502	-0.238356	TREM2	triggering receptor expressed on myeloid cells 2
16541	0.00914419	0.000194219	4.41659	0.761053	0.120683	KIAA1804	mixed lineage kinase 4
7228	0.00917588	0.000195207	4.41457	0.756288	0.643525	TAC3	tachykinin 3
11238	0.00917588	0.000195717	-4.41353	0.753839	-0.346363	EIF4EBP2	eukaryotic translation initiation factor 4E binding protein 2
12244	0.00924533	0.000197522	-4.40987	0.745219	-0.443147	PTCH1	patched 1
12457	0.00924533	0.00019844	-4.40802	0.740863	-0.30313	MRGPRF	MAS-related GPR, member F
23550	0.00924533	0.000199312	-4.40627	0.736744	-0.284325	APOBEC3G	apolipoprotein B mRNA editing enzyme, catalytic polypeptide-like 3G
17272	0.00924533	0.000199334	4.40623	0.736642	0.421806	UBE2T	ubiquitin-conjugating enzyme E2T (putative)
38585	0.00924533	0.000199555	-4.40579	0.735599	-0.474343	GDPD2	glycerophosphodiester phosphodiesterase domain containing 2
37066	0.00924533	0.000199669	4.40556	0.735063	0.301404	OTUD3	OTU domain containing 3
3005	0.00927996	0.000200717	-4.40347	0.730149	-0.431309	HSP90AA4P	heat shock protein 90kDa alpha (cytosolic), class A member 4, pseudogene
26004	0.00928073	0.000201053	-4.40281	0.728577	-0.632167	S1PR4	sphingosine-1-phosphate receptor 4
16510	0.00928073	0.000202384	4.40018	0.72238	0.359016	PURG	purine-rich element binding protein G
9945	0.00928073	0.000202428	4.40009	0.722177	0.434035	ZBBX	zinc finger, B-box domain containing
9025	0.00928073	0.000202844	4.39927	0.720251	0.270456	ELP2	elongator acetyltransferase complex subunit 2
7071	0.00928073	0.000203005	4.39896	0.719504	0.20783	ACOT4	acyl-CoA thioesterase 4
36575	0.00928073	0.00020342	-4.39814	0.717588	-0.63143	MT1E	metallothionein 1E
15910	0.00928073	0.000203487	-4.39801	0.717279	-0.341243	REPIN1	replication initiator 1
8476	0.00928073	0.000203514	-4.39796	0.717154	-0.441013	CDK2AP2	cyclin-dependent kinase 2 associated protein 2
16359	0.00928448	0.000204421	-4.39619	0.712977	-0.541097	HILS1	histone linker H1 domain, spermatid-specific 1, pseudogene
42931	0.00928448	0.00020446	4.39611	0.712799	0.559437	CGREF1	cell growth regulator with EF-hand domain 1
6617	0.00928448	0.000204888	-4.39528	0.710834	-0.255819	ELMO3	engulfment and cell motility 3
15062	0.00928448	0.000205347	-4.39439	0.708732	-0.31266	ADAM33	ADAM metallopeptidase domain 33
41054	0.00928448	0.000205888	4.39334	0.706264	0.283347	RBP4	retinol binding protein 4, plasma
15536	0.00928448	0.000205914	-4.39329	0.706146	-0.348157	RUNX1	runt-related transcription factor 1
17040	0.00928448	0.000206053	4.39302	0.705509	0.31341	FZR1	fizzy/cell division cycle 20 related 1 (Drosophila)
32092	0.00928448	0.000207477	4.39027	0.699044	0.46482	RIC3	resistance to inhibitors of cholinesterase 3 homolog (C. elegans)
2665	0.00928448	0.000207669	4.38991	0.698177	0.474646	SAMD12	sterile alpha motif domain containing 12
19391	0.00928448	0.00020771	-4.38983	0.697989	-0.36289	PPFIBP2	PTPRF interacting protein, binding protein 2 (liprin beta 2)
23404	0.00939462	0.000210514	4.38448	0.685397	0.238498	PHIP	pleckstrin homology domain interacting protein
42249	0.00948453	0.000212813	-4.38015	0.675199	-0.257983	ZC3H7B	zinc finger CCCH-type containing 7B
28217	0.00953497	0.000214516	4.37698	0.667714	1.0759	GAP43	growth associated protein 43
37853	0.00957402	0.000215968	-4.37429	0.66138	-0.794639	ROM1	retinal outer segment membrane protein 1
2091	0.0096275	0.000217752	-4.37101	0.653659	-0.418307	PTPRC	protein tyrosine phosphatase, receptor type, C
5485	0.00965907	0.000219044	-4.36865	0.648102	-0.408781	ESPNL	espin-like
33118	0.00983312	0.000224109	-4.35954	0.626642	-0.427895	JUP	junction plakoglobin
15840	0.00997743	0.000227758	-4.3531	0.611476	-0.263109	C1orf56	chromosome 1 open reading frame 56
7668	0.00999588	0.000228768	-4.35134	0.607323	-0.188762	BTN2A1	butyrophilin, subfamily 2, member A1
9353	0.00999588	0.000228808	4.35127	0.607161	0.337362	HIST1H4E	histone cluster 1, H4e
1525	0.00999588	0.000229078	4.3508	0.606053	0.304949	NAA35	N(alpha)-acetyltransferase 35, NatC auxiliary subunit
2697	0.0100599	0.000230983	4.3475	0.598277	0.0992913	SLC17A2	solute carrier family 17 (sodium phosphate), member 2
10328	0.0100599	0.000231149	-4.34721	0.597605	-0.363058	AVEN	apoptosis, caspase activation inhibitor
2262	0.0100787	0.000231881	4.34595	0.594636	0.461552	SLC2A13	solute carrier family 2 (facilitated glucose transporter), member 13
34942	0.0100814	0.000232632	-4.34466	0.591599	-0.402176	HCST	hematopoietic cell signal transducer
23104	0.0100814	0.000232836	4.34431	0.590776	0.283397	C8orf4	chromosome 8 open reading frame 4
25274	0.0100814	0.00023285	-4.34429	0.59072	-0.684732	CCDC88B	coiled-coil domain containing 88B
39955	0.0101882	0.000236028	-4.33889	0.577994	-0.945351	DLEC1	deleted in lung and esophageal cancer 1
9381	0.0101882	0.000236526	4.33805	0.576017	0.202874	SCAI	suppressor of cancer cell invasion
702	0.0101882	0.000236815	4.33756	0.574871	0.328571	CCSAP	centriole, cilia and spindle-associated protein
29565	0.0101882	0.000236842	4.33751	0.574762	0.526936	LAMB1	laminin, beta 1
42048	0.0101893	0.000237174	4.33696	0.573449	0.266723	SEC61G	Sec61 gamma subunit
1806	0.0102272	0.000238362	-4.33496	0.56876	-0.267643	TTC7A	tetratricopeptide repeat domain 7A
28731	0.0103036	0.000240905	-4.33073	0.558799	-0.681587	IMPA2	inositol(myo)-1(or 4)-monophosphatase 2
7828	0.0103036	0.000241069	-4.33046	0.55816	-0.366247	PIEZO2	piezo-type mechanosensitive ion channel component 2
9982	0.0103121	0.000241577	-4.32962	0.556182	-0.336301	CD300A	CD300a molecule
13152	0.0103219	0.000242122	4.32872	0.554067	0.431339	ICA1L	islet cell autoantigen 1,69kDa-like
29237	0.0103219	0.000242526	-4.32806	0.552502	-0.262225	HIST1H2BM	histone cluster 1, H2bm
17192	0.0103219	0.000242733	4.32772	0.551703	0.538699	SERPINI1	serpin peptidase inhibitor, clade I (neuroserpin), member 1
15675	0.0103753	0.000244301	4.32515	0.545659	0.212481	DPH6	DPH6 homolog (S. cerevisiae)
34914	0.0104193	0.000245647	-4.32296	0.540499	-0.230103	STYXL1	serine/threonine/tyrosine interacting-like 1
8648	0.0104689	0.0002473	-4.32029	0.534207	-0.432558	SZRD1	SUZ RNA binding domain containing 1
3196	0.0104689	0.000247445	4.32005	0.533655	0.227272	KIAA1704	KIAA1704
22585	0.0104843	0.000248123	4.31896	0.531087	0.214918	OGFOD3	2-oxoglutarate and iron-dependent oxygenase domain containing 3
38380	0.0105097	0.000249039	-4.3175	0.527629	-0.280362	NYNRIN	NYN domain and retroviral integrase containing
27978	0.0105463	0.000250516	4.31514	0.522077	0.533534	PHF14	PHD finger protein 14
26442	0.0105463	0.000250538	4.3151	0.521997	1.32891	MAL2	mal, T-cell differentiation protein 2 (gene/pseudogene)
28893	0.0105503	0.000250949	4.31445	0.520458	0.294969	INTS4L1	integrator complex subunit 4-like 1
100	0.0105637	0.000251728	-4.31321	0.517549	-0.598255	BOK	BCL2-related ovarian killer
33624	0.0105637	0.000251901	-4.31294	0.516903	-0.423106	LDLR	low density lipoprotein receptor
27526	0.0105917	0.000253168	-4.31094	0.512196	-0.513517	GPR125	G protein-coupled receptor 125
405	0.0105917	0.000253202	4.31088	0.512067	0.228849	PBLD	phenazine biosynthesis-like protein domain containing
43022	0.010607	0.000253886	-4.30981	0.509535	-0.378776	SLFNL1	schlafen-like 1
6830	0.0106611	0.000255951	4.30658	0.501935	0.776858	BRWD1	bromodomain and WD repeat domain containing 1
37802	0.0106611	0.000256695	-4.30542	0.49921	-0.193761	ZDHHC18	zinc finger, DHHC-type containing 18
36699	0.0106611	0.000256779	4.30529	0.498902	0.30557	SARS	seryl-tRNA synthetase
33352	0.010718	0.000258682	4.30235	0.491972	0.3682	FAM228A	family with sequence similarity 228, member A
3805	0.010718	0.000258791	-4.30218	0.491578	-0.448665	PTCHD1	patched domain containing 1
28709	0.0107896	0.000260843	4.29903	0.484167	0.434437	TOX2	TOX high mobility group box family member 2
18925	0.0107963	0.000261327	4.29829	0.482425	0.336031	CLUAP1	clusterin associated protein 1
11432	0.0108755	0.000263988	4.29425	0.47292	0.348157	FREM3	FRAS1 related extracellular matrix 3
19408	0.0108755	0.000264104	-4.29408	0.472506	-0.481224	DENND2A	DENN/MADD domain containing 2A
11967	0.0108755	0.000264447	-4.29356	0.471289	-0.537497	MICALL2	MICAL-like 2
24226	0.0108755	0.000264642	4.29327	0.470599	0.783553	GAD2	glutamate decarboxylase 2 (pancreatic islets and brain, 65kDa)
23017	0.0108818	0.000265719	4.29165	0.466786	0.277605	RABGEF1	RAB guanine nucleotide exchange factor (GEF) 1
25400	0.0108818	0.000266309	-4.29076	0.464705	-0.772962	DDIT4L	DNA-damage-inducible transcript 4-like
38851	0.0108818	0.000266331	-4.29073	0.464627	-0.422764	RUNX1-IT1	RUNX1 intronic transcript 1 (non-protein coding)
32244	0.0109146	0.00026779	4.28855	0.459502	0.300635	SLC4A7	solute carrier family 4, sodium bicarbonate cotransporter, member 7
35317	0.0110075	0.000270397	-4.28469	0.45041	-0.315154	ZFP82	ZFP82 zinc finger protein
7312	0.0110654	0.000273035	-4.28082	0.441299	-0.384191	BGLAP	bone gamma-carboxyglutamate (gla) protein
21275	0.0110708	0.000273942	4.27949	0.438187	0.325187	ASTE1	asteroid homolog 1 (Drosophila)
12558	0.0111394	0.000276388	-4.27595	0.429845	-0.361391	SLC39A11	solute carrier family 39 (metal ion transporter), member 11
13435	0.0111394	0.000276467	-4.27583	0.429577	-0.197722	PCP2	Purkinje cell protein 2
24768	0.0111443	0.000277124	-4.27489	0.427349	-0.402554	2014-09-08	septin 8
24912	0.0111443	0.00027743	-4.27445	0.426315	-1.07503	ID4	inhibitor of DNA binding 4, dominant negative helix-loop-helix protein
26953	0.011151	0.000277932	-4.27373	0.424618	-1.27587	PRDM16	PR domain containing 16
38323	0.0111526	0.000278305	4.27319	0.42336	0.177383	PRO1804	uncharacterized LOC100133319
26961	0.0112389	0.000281133	-4.26916	0.413873	-0.325591	GMIP	GEM interacting protein
41416	0.0113008	0.000283019	-4.26649	0.4076	-0.371604	PROCA1	protein interacting with cyclin A1
756	0.011301	0.000283363	-4.26601	0.40646	-0.296212	IL10RA	interleukin 10 receptor, alpha
30320	0.0113049	0.0002838	4.26539	0.405016	0.369635	GPHN	gephyrin
28908	0.0113384	0.000284981	-4.26374	0.401119	-0.677368	SRGAP1	SLIT-ROBO Rho GTPase activating protein 1
17828	0.0114124	0.000287472	4.26026	0.392953	0.288045	CACNA2D1	calcium channel, voltage-dependent, alpha 2/delta subunit 1
11156	0.0114124	0.000287523	4.26019	0.392788	0.394979	PHF17	PHD finger protein 17
43410	0.0114791	0.000289547	4.2574	0.386206	0.138939	TMEM67	transmembrane protein 67
3022	0.0114859	0.000290294	-4.25637	0.383788	-0.263708	MLYCD	malonyl-CoA decarboxylase
5822	0.0114859	0.000290408	4.25621	0.38342	0.459562	VIPR1	vasoactive intestinal peptide receptor 1
2377	0.0115025	0.000291171	4.25517	0.380959	0.356294	P2RX5	purinergic receptor P2X, ligand-gated ion channel, 5
7075	0.0115104	0.000291717	-4.25442	0.379203	-0.425795	AMICA1	adhesion molecule, interacts with CXADR antigen 1
29743	0.0115263	0.000292466	-4.2534	0.376795	-0.162277	MYO7A	myosin VIIA
30170	0.0115326	0.000293149	-4.25246	0.374607	-0.243859	CD97	CD97 molecule
8176	0.0115326	0.000293317	-4.25224	0.374072	-0.176185	LAIR1	leukocyte-associated immunoglobulin-like receptor 1
11532	0.0115843	0.000295256	4.24961	0.367889	0.328759	LOC100126784	uncharacterized LOC100126784
22360	0.0115843	0.000295324	4.24952	0.367672	0.361856	PPEF1	protein phosphatase, EF-hand calcium binding domain 1
25942	0.0115857	0.000295707	4.249	0.366458	0.801114	PCLO	piccolo presynaptic cytomatrix protein
5446	0.0116183	0.000296887	-4.24741	0.362723	-0.56357	ISYNA1	inositol-3-phosphate synthase 1
28976	0.0116926	0.0003006	-4.24245	0.351061	-0.412816	IFI27L2	interferon, alpha-inducible protein 27-like 2
10378	0.0116926	0.000300857	-4.24211	0.350262	-0.222243	IGDCC4	immunoglobulin superfamily, DCC subclass, member 4
27702	0.0116926	0.000300869	4.2421	0.350222	0.307923	CAMLG	calcium modulating ligand
6401	0.0116926	0.000300888	-4.24207	0.350165	-0.306023	MFSD5	major facilitator superfamily domain containing 5
10893	0.0117493	0.000302698	-4.23968	0.344537	-0.527879	PHF19	PHD finger protein 19
36483	0.0117695	0.000303753	-4.23829	0.341275	-0.7354	VCAN	versican
16128	0.0117695	0.000303924	4.23807	0.340747	0.13419	TMEM169	transmembrane protein 169
35147	0.0117729	0.000305171	-4.23643	0.336904	-0.691218	RASSF2	Ras association (RalGDS/AF-6) domain family member 2
26111	0.0117729	0.000305253	4.23632	0.336652	0.407977	ZIM2	zinc finger, imprinted 2
29660	0.0117729	0.00030586	-4.23553	0.334789	-0.465162	LRRC1	leucine rich repeat containing 1
15925	0.0117729	0.000306153	4.23515	0.33389	0.241745	ATP5S	ATP synthase, H+ transporting, mitochondrial Fo complex, subunit s (factor B)
14207	0.0117729	0.000306481	-4.23472	0.332886	-0.568455	SMTN	smoothelin
2502	0.0117971	0.000307466	-4.23344	0.329878	-0.266412	FCGR2A	Fc fragment of IgG, low affinity IIa, receptor (CD32)
25499	0.0118406	0.000308954	-4.23152	0.325348	-0.558482	TJP2	tight junction protein 2
20968	0.0118425	0.000309357	4.231	0.324127	0.580581	LMLN	leishmanolysin-like (metallopeptidase M8 family)
33233	0.0118603	0.000310437	-4.22961	0.320857	-0.384956	DHRS4	dehydrogenase/reductase (SDR family) member 4
10449	0.0118603	0.000310714	-4.22925	0.320021	-0.331555	LOC100505702	uncharacterized LOC100505702
26317	0.011866	0.000311394	4.22838	0.317971	0.319637	GTF3C3	general transcription factor IIIC, polypeptide 3, 102kDa
16278	0.0118749	0.000312084	-4.22749	0.315894	-0.380573	OGFRL1	opioid growth factor receptor-like 1
36191	0.0119115	0.000313724	-4.2254	0.310979	-0.615355	IL17RA	interleukin 17 receptor A
28882	0.0119115	0.000314015	4.22503	0.31011	0.347625	TMEM241	transmembrane protein 241
21865	0.0120064	0.000316877	4.22141	0.3016	0.264523	KALRN	kalirin, RhoGEF kinase
34870	0.0120318	0.00031822	4.21973	0.297633	0.245313	TRAPPC6B	trafficking protein particle complex 6B
2573	0.012081	0.000320292	4.21714	0.291546	0.299641	NUPR1L	nuclear protein, transcriptional regulator, 1-like
31092	0.0120991	0.000321134	-4.21609	0.289083	-0.330396	LEPREL1	leprecan-like 1
37755	0.0121316	0.00032236	4.21457	0.28551	0.399901	IDNK	idnK, gluconokinase homolog (E. coli)
34971	0.0122457	0.000326125	-4.20993	0.274618	-0.576935	HIP1	huntingtin interacting protein 1
1511	0.0122532	0.000327041	-4.20881	0.271989	-0.549716	TMEM98	transmembrane protein 98
29973	0.0122532	0.000327061	-4.20879	0.271932	-0.922004	EMX2OS	EMX2 opposite strand/antisense RNA
35491	0.0123259	0.000329739	-4.20553	0.264283	-0.298734	KCNE3	potassium voltage-gated channel, Isk-related family, member 3
9815	0.0123316	0.000330621	-4.20447	0.26178	-0.322304	NOTCH1	notch 1
37888	0.0123316	0.000330631	4.20446	0.26175	0.305206	DTX2P1-UPK3BP1-PMS2P11	DTX2P1-UPK3BP1-PMS2P11 readthrough transcribed pseudogene
23732	0.012364	0.000331882	-4.20295	0.258209	-0.258172	UBA7	ubiquitin-like modifier activating enzyme 7
21291	0.012364	0.00033296	4.20166	0.255169	0.682355	NAP1L5	nucleosome assembly protein 1-like 5
44010	0.012364	0.000333342	4.2012	0.254093	0.346755	ORC3	origin recognition complex, subunit 3
7726	0.012364	0.000333352	-4.20119	0.254065	-0.25586	HIST1H2BE	histone cluster 1, H2be
19163	0.0123805	0.000334166	-4.20021	0.251778	-0.184143	TREML1	triggering receptor expressed on myeloid cells-like 1
30140	0.0123979	0.000335283	-4.19888	0.24865	-0.19411	LILRB1	leukocyte immunoglobulin-like receptor, subfamily B (with TM and ITIM domains), member 1
24522	0.0124098	0.000336445	-4.1975	0.245404	-0.344533	AK4	adenylate kinase 4
24238	0.0124431	0.000338431	-4.19515	0.239886	-0.692796	CCL2	chemokine (C-C motif) ligand 2
24166	0.0124431	0.000338768	-4.19475	0.238953	-0.382453	TSPAN15	tetraspanin 15
29678	0.0124431	0.00033884	-4.19467	0.238754	-0.442521	CCDC85C	coiled-coil domain containing 85C
12871	0.0124674	0.000339873	4.19345	0.235898	0.183248	NAV2	neuron navigator 2
13762	0.0124991	0.000341487	4.19156	0.231456	0.172365	C10orf95	chromosome 10 open reading frame 95
13147	0.0125091	0.000342135	4.19081	0.229678	0.258486	RUFY2	RUN and FYVE domain containing 2
30603	0.0125156	0.000342688	4.19016	0.228163	0.474968	OLFM3	olfactomedin 3
2642	0.0125249	0.000343442	-4.18928	0.226104	-0.398825	PLOD3	procollagen-lysine, 2-oxoglutarate 5-dioxygenase 3
31153	0.0125249	0.000343693	4.18899	0.225417	0.772483	SSX2IP	synovial sarcoma, X breakpoint 2 interacting protein
6565	0.0125274	0.000344137	-4.18848	0.224208	-0.301744	CYBB	cytochrome b-245, beta polypeptide
35219	0.0126284	0.000347604	-4.18448	0.21481	-0.131054	CSF3R	colony stimulating factor 3 receptor (granulocyte)
9736	0.0126284	0.000347669	-4.1844	0.214635	-0.583593	PLIN5	perilipin 5
2161	0.0126902	0.000349979	-4.18176	0.208424	-0.451957	PPARA	peroxisome proliferator-activated receptor alpha
33825	0.0126902	0.000350129	4.18159	0.208023	0.224491	SSR4P1	signal sequence receptor, delta pseudogene 1
7788	0.0127602	0.000353973	-4.17723	0.197784	-0.224976	ZIC5	Zic family member 5
35847	0.0127755	0.000355163	-4.17589	0.194639	-0.334142	SCIN	scinderin
16066	0.0127799	0.000355667	4.17532	0.193311	0.343183	BNIP3L	BCL2/adenovirus E1B 19kDa interacting protein 3-like
24250	0.012868	0.000358505	-4.17215	0.185857	-0.174352	CXorf21	chromosome X open reading frame 21
15653	0.0129076	0.000360526	4.1699	0.180589	0.808475	PJA2	praja ring finger 2, E3 ubiquitin protein ligase
3300	0.0129076	0.000360648	-4.16977	0.180271	-0.246504	BTNL3	butyrophilin-like 3
29583	0.0129076	0.000360768	4.16963	0.17996	0.989007	SLC30A3	solute carrier family 30 (zinc transporter), member 3
28463	0.0129705	0.000362914	4.16727	0.174399	0.919755	GPRASP1	G protein-coupled receptor associated sorting protein 1
43576	0.0129863	0.000363745	4.16635	0.172256	0.844019	CD200	CD200 molecule
12063	0.0129908	0.000364651	4.16536	0.169923	0.299246	HTR7P1	5-hydroxytryptamine (serotonin) receptor 7 pseudogene 1
21955	0.0130517	0.000367108	-4.16268	0.163628	-0.315766	COLGALT1	collagen beta(1-O)galactosyltransferase 1
14809	0.0130517	0.00036714	-4.16264	0.163546	-0.421935	ARHGEF10L	Rho guanine nucleotide exchange factor (GEF) 10-like
5872	0.0131508	0.000370323	-4.1592	0.155453	-0.207795	ARL17A	ADP-ribosylation factor-like 17A
4445	0.0131625	0.000371047	-4.15842	0.153622	-0.276063	HIST1H2BI	histone cluster 1, H2bi
36650	0.013166	0.000372208	-4.15717	0.150695	-0.298097	GKAP1	G kinase anchoring protein 1
7720	0.0131823	0.000373186	4.15612	0.148236	0.593615	HPRT1	hypoxanthine phosphoribosyltransferase 1
16786	0.013235	0.000375072	-4.15411	0.143511	-0.978428	NOTCH2	notch 2
11225	0.0132447	0.000375744	4.15339	0.141832	0.118489	ANKRD44	ankyrin repeat domain 44
27331	0.0132482	0.00037624	-4.15287	0.140596	-0.980577	TPD52L1	tumor protein D52-like 1
19861	0.0132529	0.000376773	-4.1523	0.139269	-0.365188	TNFSF12	tumor necrosis factor (ligand) superfamily, member 12
14428	0.013267	0.00037757	-4.15146	0.137288	-0.571248	PLCD1	phospholipase C, delta 1
12082	0.0133333	0.000380537	4.14833	0.129951	0.236567	NOL9	nucleolar protein 9
16	0.0133333	0.000380656	-4.1482	0.129657	-0.453637	DNAJA1	DnaJ (Hsp40) homolog, subfamily A, member 1
21636	0.0134318	0.000385332	4.14333	0.118214	0.256374	LARP1B	La ribonucleoprotein domain family, member 1B
15966	0.0134318	0.00038535	-4.14331	0.118171	-0.586417	SLFN11	schlafen family member 11
28999	0.0134318	0.000386079	4.14255	0.116398	0.300439	EIF4E	eukaryotic translation initiation factor 4E
21598	0.0134318	0.000386283	4.14234	0.115903	0.294005	ZNF707	zinc finger protein 707
4522	0.0134426	0.000387008	4.14159	0.114147	0.55364	SYTL2	synaptotagmin-like 2
10706	0.0134574	0.000388471	-4.14009	0.110611	-0.326803	RNASET2	ribonuclease T2
42377	0.0135081	0.000390534	-4.13797	0.105646	-0.433271	RFTN2	raftlin family member 2
43476	0.0135081	0.000391266	-4.13722	0.103891	-0.292908	DANCR	differentiation antagonizing non-protein coding RNA
44140	0.0135081	0.000391311	4.13718	0.103783	0.322195	THOC1	THO complex 1
6081	0.0135101	0.000391794	-4.13668	0.102626	-0.408568	LINC00320	long intergenic non-protein coding RNA 320
9639	0.0135101	0.000392179	4.13629	0.101706	0.365633	ZWILCH	zwilch kinetochore protein
30610	0.0135248	0.000393009	4.13545	0.0997265	0.401322	LINC00849	long intergenic non-protein coding RNA 849
37665	0.0135291	0.00039354	-4.13491	0.0984594	-0.710441	PHF21B	PHD finger protein 21B
18054	0.0136002	0.000396096	4.13232	0.0923928	0.362754	NTRK3	neurotrophic tyrosine kinase, receptor, type 3
21446	0.0136002	0.000396424	4.13199	0.0916176	0.404271	VPS13C	vacuolar protein sorting 13 homolog C (S. cerevisiae)
31061	0.0136054	0.000396982	-4.13143	0.0902988	-0.312439	FLII	flightless I homolog (Drosophila)
36869	0.0136178	0.000398158	4.13025	0.0875258	0.272681	NT5C3A	5'-nucleotidase, cytosolic IIIA
15907	0.0136454	0.000399374	4.12903	0.0846686	0.323167	ZWINT	ZW10 interacting kinetochore protein
10102	0.013672	0.000400844	-4.12756	0.0812257	-0.26506	BHMT2	betaine--homocysteine S-methyltransferase 2
29125	0.013672	0.000400973	4.12743	0.0809238	0.220139	ZNF407	zinc finger protein 407
19574	0.0136983	0.000402155	4.12626	0.078167	0.47133	GRIN2B	glutamate receptor, ionotropic, N-methyl D-aspartate 2B
1013	0.0137079	0.000402848	4.12557	0.0765526	0.502331	LOC220729	succinate dehydrogenase complex, subunit A, flavoprotein (Fp) pseudogene
33485	0.013755	0.000404642	4.12379	0.0723879	0.465766	LOC401320	uncharacterized LOC401320
38940	0.0137947	0.000406646	4.12182	0.0677585	0.734026	TENM2	teneurin transmembrane protein 2
37188	0.0137947	0.000407053	4.12142	0.066823	0.294873	PIAS2	protein inhibitor of activated STAT, 2
20116	0.0138139	0.000408031	4.12046	0.0645739	0.566896	CCKBR	cholecystokinin B receptor
22691	0.0139153	0.00041195	-4.11664	0.055616	-0.263205	NAGK	N-acetylglucosamine kinase
26712	0.0139153	0.000411952	4.11664	0.0556119	0.37605	FLJ10038	uncharacterized protein FLJ10038
17648	0.0139153	0.000412693	-4.11592	0.0539283	-0.515587	TSPAN11	tetraspanin 11
1656	0.0139301	0.000413822	-4.11483	0.051369	-0.229711	HLA-DOA	major histocompatibility complex, class II, DO alpha
12196	0.0139301	0.000414385	4.11429	0.0500945	0.186742	ZNF542	zinc finger protein 542
30058	0.0139673	0.000416328	4.11242	0.0457098	0.484017	SYP	synaptophysin
38163	0.0140188	0.000418284	4.11054	0.0413198	0.496421	DST	dystonin
36058	0.0141158	0.000422403	4.10663	0.0321384	0.336519	BEND5	BEN domain containing 5
12724	0.0141158	0.000422447	-4.10658	0.0320392	-0.3728	CCDC97	coiled-coil domain containing 97
13749	0.0141314	0.000423336	-4.10574	0.0300698	-0.304411	FLCN	folliculin
25605	0.0141454	0.00042418	4.10495	0.0282042	0.255304	B3GALNT2	beta-1,3-N-acetylgalactosaminyltransferase 2
15455	0.0143166	0.00043001	-4.09949	0.015416	-0.229447	UHRF1	ubiquitin-like with PHD and ring finger domains 1
41226	0.0143166	0.000430172	4.09934	0.0150626	0.443846	C8orf44	chromosome 8 open reading frame 44
20691	0.0143562	0.000431791	-4.09784	0.0115427	-0.365213	TCF3	transcription factor 3
778	0.0143661	0.000432696	4.097	0.00958242	0.234299	ZNF789	zinc finger protein 789
27142	0.0144015	0.000434449	4.09539	0.00579345	0.469935	SHFM1	split hand/foot malformation (ectrodactyly) type 1
386	0.0145017	0.000438775	-4.09142	-0.00348829	-0.274525	LTF	lactotransferrin
29102	0.0145127	0.000439976	-4.09033	-0.00604775	-0.29377	CBFA2T3	core-binding factor, runt domain, alpha subunit 2; translocated to, 3
16185	0.014526	0.000440816	4.08957	-0.00783537	0.491128	SLITRK1	SLIT and NTRK-like family, member 1
18705	0.0145396	0.000441664	-4.0888	-0.00963505	-0.244327	LOXL3	lysyl oxidase-like 3
39434	0.0145462	0.000442404	-4.08813	-0.0112036	-0.268404	BCDIN3D	BCDIN3 domain containing
15551	0.0145462	0.000442759	-4.08781	-0.0119547	-0.163156	BIN2	bridging integrator 2
6025	0.0145462	0.00044317	-4.08744	-0.012824	-0.421856	KCNQ2	potassium voltage-gated channel, KQT-like subfamily, member 2
44393	0.0145835	0.000444743	-4.08602	-0.0161428	-0.385824	MFAP1	microfibrillar-associated protein 1
5189	0.014633	0.000446693	-4.08427	-0.020242	-0.919542	SLC7A10	solute carrier family 7 (neutral amino acid transporter light chain, asc system), member 10
19570	0.0146463	0.000447536	4.08352	-0.0220075	0.219574	TMEM200A	transmembrane protein 200A
36964	0.014703	0.000451252	-4.08021	-0.0297522	-0.952115	IER3	immediate early response 3
34561	0.014703	0.000451374	-4.08011	-0.0300052	-0.437554	HN1L	hematological and neurological expressed 1-like
12170	0.014773	0.000454064	4.07773	-0.0355716	0.354066	RANBP17	RAN binding protein 17
36756	0.0148585	0.000457911	4.07436	-0.0434743	0.428045	NME5	NME/NM23 family member 5
1059	0.0148585	0.000458471	-4.07387	-0.0446186	-0.171244	SLC23A3	solute carrier family 23 (nucleobase transporters), member 3
40734	0.0149146	0.00046065	4.07197	-0.0490585	0.421391	TRUB1	TruB pseudouridine (psi) synthase homolog 1 (E. coli)
11264	0.0149328	0.000461996	4.0708	-0.0517921	0.757779	PLCXD3	phosphatidylinositol-specific phospholipase C, X domain containing 3
38537	0.0149328	0.000462106	4.07071	-0.0520147	0.328567	HTR7	5-hydroxytryptamine (serotonin) receptor 7, adenylate cyclase-coupled
36019	0.0150239	0.000465374	-4.06789	-0.0586158	-0.313079	SOX13	SRY (sex determining region Y)-box 13
10714	0.0151243	0.000469014	4.06477	-0.0659125	0.491032	CYP4X1	cytochrome P450, family 4, subfamily X, polypeptide 1
23548	0.0151243	0.000470458	4.06354	-0.0687898	0.266571	IGSF3	immunoglobulin superfamily, member 3
39808	0.0151243	0.000470602	4.06342	-0.0690767	1.1666	GPM6A	glycoprotein M6A
3542	0.0151243	0.000470622	-4.0634	-0.0691168	-0.159834	MLPH	melanophilin
61	0.0151252	0.000471278	4.06285	-0.070421	0.375633	YWHAZ	tyrosine 3-monooxygenase/tryptophan 5-monooxygenase activation protein, zeta polypeptide
36233	0.0151252	0.000471684	-4.0625	-0.071228	-0.355045	SLC25A35	solute carrier family 25, member 35
21110	0.0151305	0.000472305	-4.06198	-0.0724607	-0.464091	LAMP2	lysosomal-associated membrane protein 2
10092	0.0151563	0.000474088	4.06047	-0.0759891	0.574172	PTPRR	protein tyrosine phosphatase, receptor type, R
37749	0.0151563	0.000474361	4.06024	-0.0765284	0.832103	TARBP1	TAR (HIV-1) RNA binding protein 1
14839	0.0151563	0.000474479	-4.06014	-0.0767616	-0.216503	PLEKHA7	pleckstrin homology domain containing, family A member 7
11344	0.0151563	0.000474925	4.05976	-0.0776399	0.28486	LOH12CR1	loss of heterozygosity, 12, chromosomal region 1
7210	0.0151852	0.000476742	-4.05824	-0.081217	-1.01531	TCAP	titin-cap
21620	0.0151857	0.000477211	4.05784	-0.0821374	0.58302	ARPP21	cAMP-regulated phosphoprotein, 21kDa
24869	0.0152073	0.000478346	4.05689	-0.0843619	0.838373	NMNAT2	nicotinamide nucleotide adenylyltransferase 2
17283	0.0152439	0.000480155	-4.05538	-0.0878957	-0.407051	HIP1R	huntingtin interacting protein 1 related
20799	0.0152439	0.000481368	-4.05437	-0.0902589	-0.851575	FCGR1B	Fc fragment of IgG, high affinity Ib, receptor (CD64)
7552	0.0152439	0.000482639	-4.05332	-0.0927283	-0.301295	SIRPG	signal-regulatory protein gamma
19314	0.0152439	0.000482943	-4.05307	-0.093318	-0.501431	CHST11	carbohydrate (chondroitin 4) sulfotransferase 11
14577	0.0152439	0.000483261	4.0528	-0.0939336	0.47553	ABRACL	ABRA C-terminal like
6833	0.0152439	0.000484084	-4.05212	-0.0955285	-0.395129	PLIN3	perilipin 3
10630	0.0152439	0.000484401	4.05186	-0.0961415	0.244876	HSPA13	heat shock protein 70kDa family, member 13
25072	0.0152439	0.000484707	-4.05161	-0.0967329	-0.42712	LYVE1	lymphatic vessel endothelial hyaluronan receptor 1
6056	0.0152439	0.000484979	4.05138	-0.0972568	0.216496	C5orf42	chromosome 5 open reading frame 42
18798	0.0152773	0.000486498	-4.05013	-0.100186	-0.456798	NCF2	neutrophil cytosolic factor 2
8911	0.0152807	0.000487062	-4.04967	-0.101271	-0.540714	TMEM229A	transmembrane protein 229A
31017	0.0153273	0.000489469	-4.0477	-0.105886	-0.868133	SYTL4	synaptotagmin-like 4
18979	0.0153706	0.000491771	4.04582	-0.11028	0.340805	INTS8	integrator complex subunit 8
38538	0.0153872	0.000492764	4.04501	-0.112168	0.289913	C1D	C1D nuclear receptor corepressor
40313	0.0154163	0.000494157	-4.04388	-0.114812	-0.291262	SLC26A9	solute carrier family 26, member 9
5492	0.0154297	0.000495358	-4.04291	-0.117085	-0.48108	MAPKAPK3	mitogen-activated protein kinase-activated protein kinase 3
13559	0.0154297	0.000495511	-4.04279	-0.117374	-0.297162	CASC3	cancer susceptibility candidate 3
738	0.0154335	0.000496094	4.04231	-0.118475	0.516469	HS3ST1	heparan sulfate (glucosamine) 3-O-sulfotransferase 1
669	0.0154728	0.000497823	-4.04092	-0.121732	-0.11711	MPEG1	macrophage expressed 1
19904	0.0155657	0.000501276	4.03816	-0.128205	0.423134	TMEM160	transmembrane protein 160
13172	0.0155924	0.000502605	-4.0371	-0.130682	-0.30584	HTATIP2	HIV-1 Tat interactive protein 2, 30kDa
39317	0.0156644	0.000505806	-4.03456	-0.136625	-0.612362	TLR2	toll-like receptor 2
6178	0.0156644	0.000505863	4.03451	-0.136731	0.903901	STMN1	stathmin 1
6022	0.015676	0.000506879	-4.03371	-0.138609	-0.236093	NME8	NME/NM23 family member 8
43537	0.015676	0.000507205	4.03345	-0.139212	0.270692	ZNF449	zinc finger protein 449
12887	0.015676	0.000507647	-4.0331	-0.140029	-1.03168	GPR98	G protein-coupled receptor 98
14364	0.0157123	0.000509292	-4.03181	-0.143057	-0.532104	RGS3	regulator of G-protein signaling 3
25857	0.01583	0.000513952	-4.02816	-0.151583	-0.326775	FAM111A	family with sequence similarity 111, member A
9676	0.0158306	0.000514856	-4.02746	-0.153228	-0.310627	SPECC1L-ADORA2A///SPECC1L	SPECC1L-ADORA2A readthrough///sperm antigen with calponin homology and coiled-coil domains 1-like
29316	0.0158306	0.000515194	4.0272	-0.153842	0.435327	C1orf54	chromosome 1 open reading frame 54
31783	0.0158306	0.000515748	-4.02676	-0.154849	-0.492946	HMG20B	high mobility group 20B
1941	0.0158306	0.000515973	-4.02659	-0.155258	-0.432938	GSTM5	glutathione S-transferase mu 5
33686	0.0158312	0.000517174	4.02566	-0.157434	0.326581	USP7	ubiquitin specific peptidase 7 (herpes virus-associated)
9892	0.0158312	0.000517417	-4.02547	-0.157872	-0.437882	ACOX2	acyl-CoA oxidase 2, branched chain
3225	0.0160428	0.000525379	4.01936	-0.172168	0.279715	DDX42	DEAD (Asp-Glu-Ala-Asp) box helicase 42
1479	0.0160428	0.000525902	-4.01896	-0.173099	-0.262619	S1PR5	sphingosine-1-phosphate receptor 5
16603	0.0160428	0.000526735	-4.01833	-0.174581	-0.33254	TRAF4	TNF receptor-associated factor 4
32788	0.016276	0.000536342	-4.01109	-0.191497	-0.410336	CRNDE	colorectal neoplasia differentially expressed (non-protein coding)
25517	0.0163235	0.000538396	-4.00956	-0.195076	-0.151144	MYL4	myosin, light chain 4, alkali; atrial, embryonic
34928	0.0163516	0.000539812	4.00851	-0.197534	0.270994	RNMT	RNA (guanine-7-) methyltransferase
30056	0.0163926	0.000541658	4.00714	-0.200729	0.236252	C6orf57	chromosome 6 open reading frame 57
33385	0.0165043	0.000545843	-4.00406	-0.207933	-0.201	C17orf67	chromosome 17 open reading frame 67
17343	0.0165277	0.00054711	-4.00313	-0.210103	-0.14574	ELL3	elongation factor RNA polymerase II-like 3
31159	0.0166098	0.000551051	-4.00025	-0.216819	-0.491938	CERS2	ceramide synthase 2
12581	0.0166098	0.00055132	-4.00006	-0.217277	-0.308905	SERPINA1	serpin peptidase inhibitor, clade A (alpha-1 antiproteinase, antitrypsin), member 1
13771	0.0166164	0.000552037	3.99954	-0.218493	0.270179	TMEM132B	transmembrane protein 132B
17663	0.0166213	0.000552699	3.99906	-0.219614	0.409697	JAZF1	JAZF zinc finger 1
21373	0.0166668	0.000556625	3.99622	-0.226238	0.290206	SRRM1	serine/arginine repetitive matrix 1
27859	0.0166668	0.000556641	3.99621	-0.226264	0.763895	PCP4L1	Purkinje cell protein 4 like 1
5412	0.0166668	0.000556709	-3.99616	-0.226379	-0.437786	ENO3	enolase 3 (beta, muscle)
41458	0.0166985	0.000558268	-3.99504	-0.228995	-0.395888	KRT15	keratin 15
32583	0.0167182	0.000559928	-3.99385	-0.231774	-0.299524	SLC12A3	solute carrier family 12 (sodium/chloride transporters), member 3
15997	0.0167502	0.000561503	3.99273	-0.234402	0.302267	HMGB3P1	high mobility group box 3 pseudogene 1
27589	0.0167606	0.000562352	-3.99212	-0.235816	-0.453696	IQCD	IQ motif containing D
25558	0.0168024	0.000564257	3.99076	-0.238981	1.03234	R3HDM1	R3H domain containing 1
19323	0.016815	0.000565186	3.99011	-0.240519	0.395983	SORBS2	sorbin and SH3 domain containing 2
32548	0.0168793	0.000569571	-3.98701	-0.247752	-0.364322	PPT2	palmitoyl-protein thioesterase 2
20865	0.0168793	0.000570599	-3.98629	-0.249439	-0.223727	NAPSA	napsin A aspartic peptidase
14073	0.0168812	0.000571457	-3.98569	-0.250844	-0.308497	HYI	hydroxypyruvate isomerase (putative)
17757	0.0168986	0.00057322	3.98445	-0.253727	0.631606	DZIP3	DAZ interacting zinc finger protein 3
39072	0.0170153	0.000578239	-3.98096	-0.261884	-0.261787	EML3	echinoderm microtubule associated protein like 3
32469	0.0170153	0.000578542	-3.98075	-0.262374	-0.584124	PYGL	phosphorylase, glycogen, liver
26445	0.0170309	0.000579585	-3.98003	-0.264059	-0.411941	MROH6	maestro heat-like repeat family member 6
23393	0.0170386	0.000580866	-3.97914	-0.266124	-0.302935	FLJ37453	uncharacterized LOC729614
1485	0.0170454	0.000581609	3.97863	-0.267321	0.328324	RIMS2	regulating synaptic membrane exocytosis 2
21994	0.0171734	0.000586493	-3.97528	-0.275144	-0.184329	LRP1	low density lipoprotein receptor-related protein 1
37667	0.0172063	0.000588131	-3.97416	-0.277753	-0.105871	SPATA12	spermatogenesis associated 12
41389	0.0172434	0.000591536	-3.97185	-0.283154	-0.479096	ZCCHC24	zinc finger, CCHC domain containing 24
5066	0.0172569	0.000593344	3.97062	-0.286009	0.42128	PTPRG	protein tyrosine phosphatase, receptor type, G
2203	0.0172569	0.000593819	3.9703	-0.286758	0.36665	PRKCI	protein kinase C, iota
9491	0.0172569	0.000594497	3.96984	-0.287825	0.303616	PPP1R2	protein phosphatase 1, regulatory (inhibitor) subunit 2
29961	0.0172569	0.000594515	3.96983	-0.287853	0.319837	USP51	ubiquitin specific peptidase 51
33728	0.0172809	0.000595859	3.96893	-0.289966	0.276023	ODF2L	outer dense fiber of sperm tails 2-like
13881	0.0173146	0.000597539	-3.9678	-0.2926	-0.969647	GFAP	glial fibrillary acidic protein
31963	0.0173357	0.000598786	-3.96696	-0.294549	-0.278351	SYS1	SYS1 Golgi-localized integral membrane protein homolog (S. cerevisiae)
21177	0.0173844	0.00060099	3.96549	-0.297986	0.201007	OXGR1	oxoglutarate (alpha-ketoglutarate) receptor 1
14224	0.0174037	0.000602177	3.9647	-0.299833	0.228083	DPP10	dipeptidyl-peptidase 10 (non-functional)
13138	0.0174088	0.000602875	3.96423	-0.300916	0.411901	LRP12	low density lipoprotein receptor-related protein 12
35152	0.0174346	0.000604668	-3.96304	-0.303694	-0.491957	NHSL1	NHS-like 1
15085	0.0174346	0.000604812	-3.96295	-0.303917	-0.372409	FBXL7	F-box and leucine-rich repeat protein 7
4136	0.0174813	0.000606955	3.96153	-0.307226	0.19431	TTC37	tetratricopeptide repeat domain 37
24620	0.0174883	0.000607725	-3.96102	-0.308411	-0.680566	NFATC1	nuclear factor of activated T-cells, cytoplasmic, calcineurin-dependent 1
26865	0.0175511	0.000611776	3.95836	-0.314626	0.376306	SMKR1	small lysine-rich protein 1
6173	0.0175511	0.000611803	-3.95834	-0.314666	-0.255622	MAF1	MAF1 homolog (S. cerevisiae)
11988	0.0175656	0.000613043	3.95753	-0.31656	0.122631	PFN3	profilin 3
25756	0.0175889	0.000614383	-3.95665	-0.318603	-0.215079	MS4A6A	membrane-spanning 4-domains, subfamily A, member 6A
2575	0.0176041	0.000615895	3.95567	-0.320901	0.311557	CAPS2	calcyphosine 2
13616	0.0176041	0.000615968	3.95562	-0.321013	0.635177	GDA	guanine deaminase
37337	0.0176157	0.000616962	-3.95497	-0.322521	-0.306944	FAM118A	family with sequence similarity 118, member A
4121	0.0176775	0.000620125	-3.95292	-0.327303	-0.426488	WDR81	WD repeat domain 81
16571	0.017679	0.000620705	3.95255	-0.328178	0.216194	ZNF26	zinc finger protein 26
3064	0.0177127	0.000622421	-3.95144	-0.33076	-0.193411	MPDU1	mannose-P-dolichol utilization defect 1
19168	0.0177333	0.000623677	3.95063	-0.332645	0.229016	SATB2-AS1	SATB2 antisense RNA 1
36785	0.0177386	0.000624552	-3.95007	-0.333957	-0.46438	PPP2R3B	protein phosphatase 2, regulatory subunit B'', beta
31938	0.0177386	0.000625937	3.94918	-0.336029	0.244096	LPPR5	lipid phosphate phosphatase-related protein type 5
21724	0.0177386	0.000626345	3.94892	-0.336638	0.351685	CSMD3	CUB and Sushi multiple domains 3
4221	0.0177386	0.000626919	-3.94855	-0.337495	-0.686577	ANO2	anoctamin 2
4511	0.0177386	0.000627673	-3.94807	-0.338619	-0.50614	MRAS	muscle RAS oncogene homolog
6829	0.0177386	0.00062825	3.9477	-0.339478	0.448011	FBXO16	F-box protein 16
31395	0.0177386	0.000628596	-3.94748	-0.339993	-0.360821	STARD10	StAR-related lipid transfer (START) domain containing 10
12993	0.0177386	0.00062892	-3.94727	-0.340474	-0.868154	FAM181A	family with sequence similarity 181, member A
11133	0.0177386	0.000629176	-3.94711	-0.340855	-0.201853	HIST2H2BE	histone cluster 2, H2be
19255	0.0177738	0.000631197	3.94582	-0.343855	0.344492	PCDH19	protocadherin 19
6095	0.0177738	0.000632022	-3.9453	-0.345077	-0.230022	TMEM185B	transmembrane protein 185B
19671	0.0177785	0.000632722	-3.94486	-0.346111	-0.294965	FKBP4	FK506 binding protein 4, 59kDa
33363	0.0177899	0.00063366	-3.94426	-0.347496	-0.429098	NMB	neuromedin B
12032	0.0178056	0.000634753	-3.94357	-0.349108	-0.247567	RIN3	Ras and Rab interactor 3
8178	0.0178234	0.00063592	3.94283	-0.350826	0.257265	GRIN2A	glutamate receptor, ionotropic, N-methyl D-aspartate 2A
40297	0.0178438	0.000638588	3.94116	-0.354742	0.307366	CDK7	cyclin-dependent kinase 7
8861	0.0178438	0.000639325	-3.94069	-0.355821	-0.587713	MAP3K8	mitogen-activated protein kinase kinase kinase 8
28970	0.0178438	0.000640821	-3.93976	-0.358005	-0.492393	AQP9	aquaporin 9
10622	0.0178438	0.000640925	-3.93969	-0.358157	-0.26192	MGC34796	sepiapterin reductase (7,8-dihydrobiopterin:NADP+ oxidoreductase) pseudogene
29907	0.0178983	0.000644492	3.93746	-0.363347	0.217215	ARSG	arylsulfatase G
8279	0.0179256	0.000646012	3.93652	-0.36555	0.17217	EPHA3	EPH receptor A3
16061	0.0179731	0.000649338	-3.93446	-0.370352	-0.370835	EVI2A	ecotropic viral integration site 2A
14727	0.018002	0.000650923	3.93348	-0.372631	0.333082	DCBLD1	discoidin, CUB and LCCL domain containing 1
7420	0.0180156	0.000651955	-3.93284	-0.374113	-0.601232	PARD3	par-3 partitioning defective 3 homolog (C. elegans)
35819	0.0180356	0.000655034	3.93095	-0.378518	0.515171	C3orf14	chromosome 3 open reading frame 14
28280	0.0180512	0.000656503	-3.93005	-0.380613	-0.380834	DHDDS	dehydrodolichyl diphosphate synthase
2291	0.0180512	0.000657507	3.92944	-0.382041	0.856519	HMP19	HMP19 protein
10397	0.0180512	0.000657567	-3.92941	-0.382127	-0.327256	TSPO	translocator protein (18kDa)
29587	0.0182085	0.000665822	3.9244	-0.393792	0.383417	ELMO1	engulfment and cell motility 1
14424	0.0182085	0.000665919	-3.92434	-0.393928	-0.300332	ERF	Ets2 repressor factor
41206	0.0182085	0.00066601	-3.92429	-0.394055	-0.401418	RHBDF1	rhomboid 5 homolog 1 (Drosophila)
1553	0.0182085	0.000666024	-3.92428	-0.394075	-0.237653	FHOD1	formin homology 2 domain containing 1
15543	0.018413	0.000674058	3.91946	-0.405285	0.313707	FARSB	phenylalanyl-tRNA synthetase, beta subunit
142	0.0184176	0.000675134	-3.91882	-0.406777	-0.294612	GATAD2A	GATA zinc finger domain containing 2A
526	0.0184176	0.000675327	-3.91871	-0.407044	-0.448623	DHRSX	dehydrogenase/reductase (SDR family) X-linked
26183	0.0184227	0.000676067	3.91827	-0.408068	0.315304	TMA7	translation machinery associated 7 homolog (S. cerevisiae)
24643	0.0184959	0.000679864	-3.91602	-0.413303	-0.285396	LETM1	leucine zipper-EF-hand containing transmembrane protein 1
714	0.0185241	0.000681594	-3.915	-0.415679	-0.168643	2014-03-03	membrane-associated ring finger (C3HC4) 3, E3 ubiquitin protein ligase
12889	0.0185241	0.00068201	3.91476	-0.41625	0.194374	RASA2	RAS p21 protein activator 2
22467	0.0186414	0.000687443	3.91157	-0.423667	0.252936	NEGR1	neuronal growth regulator 1
2906	0.0187554	0.000692211	-3.9088	-0.430128	-0.515508	ADARB2	adenosine deaminase, RNA-specific, B2 (non-functional)
10508	0.0188092	0.00069476	3.90732	-0.433563	0.393035	NUP54	nucleoporin 54kDa
19902	0.0189154	0.000699519	-3.90458	-0.439945	-0.346393	PYROXD2	pyridine nucleotide-disulphide oxidoreductase domain 2
32630	0.0189154	0.000699814	-3.90441	-0.440338	-0.549504	PIEZO1	piezo-type mechanosensitive ion channel component 1
38071	0.0189564	0.000703037	-3.90257	-0.444633	-0.598458	ALDH2	aldehyde dehydrogenase 2 family (mitochondrial)
5253	0.0189603	0.000703755	-3.90215	-0.445587	-0.400454	ZNF524	zinc finger protein 524
31248	0.0189603	0.000704316	-3.90183	-0.446332	-0.325588	CCDC17	coiled-coil domain containing 17
1486	0.0189604	0.000704888	-3.90151	-0.447091	-0.145745	TNNI2	troponin I type 2 (skeletal, fast)
14588	0.0190086	0.000707966	-3.89976	-0.451163	-0.371077	EFNA4	ephrin-A4
17684	0.0190086	0.000708387	-3.89952	-0.451719	-0.376494	SALL3	sal-like 3 (Drosophila)
38034	0.0190362	0.00071003	-3.89859	-0.453884	-0.343359	PINLYP	phospholipase A2 inhibitor and LY6/PLAUR domain containing
32464	0.0190851	0.000712953	-3.89694	-0.457724	-0.576982	CLU	clusterin
25227	0.0192146	0.000718944	3.89358	-0.465544	0.556296	RBM11	RNA binding motif protein 11
5265	0.01923	0.000720097	-3.89294	-0.467041	-0.254387	HSD17B7	hydroxysteroid (17-beta) dehydrogenase 7
10436	0.0192303	0.000720682	-3.89261	-0.4678	-0.401853	LOC340508	growth arrest-specific 2 like 1 pseudogene
37884	0.0193198	0.000724614	3.89042	-0.472885	0.251371	CBWD5	COBW domain containing 5
2639	0.0193356	0.000725786	-3.88977	-0.474395	-0.211997	AEN	apoptosis enhancing nuclease
16788	0.0193369	0.000726416	3.88943	-0.475207	0.319737	NDUFB1	NADH dehydrogenase (ubiquinone) 1 beta subcomplex, 1, 7kDa
4544	0.0193464	0.000727685	3.88872	-0.476838	0.414702	MRTO4	mRNA turnover 4 homolog (S. cerevisiae)
28422	0.0193464	0.000727931	-3.88859	-0.477153	-0.34951	SMUG1	single-strand-selective monofunctional uracil-DNA glycosylase 1
1268	0.0193519	0.000728994	3.888	-0.478517	0.652867	LOC283454	uncharacterized LOC283454
3142	0.0193519	0.000729299	-3.88783	-0.478907	-0.513705	POLH	polymerase (DNA directed), eta
5260	0.019361	0.00073022	-3.88733	-0.480087	-0.565286	RNF182	ring finger protein 182
3317	0.0193903	0.000731967	-3.88637	-0.48232	-0.305727	TPM1	tropomyosin 1 (alpha)
31508	0.0193903	0.000732688	3.88597	-0.48324	0.294734	ANO10	anoctamin 10
8996	0.0193903	0.000733132	-3.88573	-0.483806	-0.379954	CMTM3	CKLF-like MARVEL transmembrane domain containing 3
8908	0.0194149	0.00073516	-3.88462	-0.486388	-0.597826	HSPB1	heat shock 27kDa protein 1
11561	0.0194288	0.000736272	-3.88401	-0.487799	-0.147814	NPC1L1	NPC1-like 1
3453	0.0194593	0.000738008	3.88306	-0.490001	0.132532	PIKFYVE	phosphoinositide kinase, FYVE finger containing
3591	0.019507	0.000741544	-3.88114	-0.494466	-0.258903	DENND5A	DENN/MADD domain containing 5A
10941	0.0195082	0.000742435	-3.88066	-0.495589	-0.342559	EPHX1	epoxide hydrolase 1, microsomal (xenobiotic)
39042	0.0195082	0.000743684	3.87999	-0.49716	0.786716	GRIN3A	glutamate receptor, ionotropic, N-methyl-D-aspartate 3A
42064	0.0195082	0.000744477	-3.87956	-0.498156	-0.837802	DUSP1	dual specificity phosphatase 1
23523	0.0195082	0.000744539	-3.87952	-0.498233	-0.31151	C17orf59	chromosome 17 open reading frame 59
20900	0.0196753	0.000752684	3.87515	-0.508399	0.310523	RARS	arginyl-tRNA synthetase
25584	0.0196768	0.000753332	3.87481	-0.509203	0.443911	CACNA1G	calcium channel, voltage-dependent, T type, alpha 1G subunit
30248	0.0196883	0.000754952	-3.87394	-0.51121	-0.680895	TRPS1	trichorhinophalangeal syndrome I
36782	0.0196946	0.000756923	3.87289	-0.513646	0.289706	HSPA14	heat shock 70kDa protein 14
5277	0.0196946	0.000757411	-3.87264	-0.514248	-0.201252	METTL13	methyltransferase like 13
22058	0.0197326	0.000759606	3.87147	-0.516952	0.153441	ZFP69B	ZFP69 zinc finger protein B
31740	0.0197375	0.000760386	-3.87106	-0.517911	-0.163301	CARD11	caspase recruitment domain family, member 11
11325	0.0197585	0.000762186	3.87011	-0.520119	0.301441	PRKACB	protein kinase, cAMP-dependent, catalytic, beta
6924	0.0197585	0.000762378	-3.87001	-0.520355	-0.65656	SLC5A11	solute carrier family 5 (sodium/glucose cotransporter), member 11
35583	0.0198336	0.000766466	-3.86786	-0.525351	-0.275923	SLC12A9	solute carrier family 12 (potassium/chloride transporters), member 9
31348	0.0198366	0.000767173	-3.86749	-0.526212	-0.50318	P2RY2	purinergic receptor P2Y, G-protein coupled, 2
15676	0.0198656	0.000768893	-3.86659	-0.528304	-0.120091	FPR2	formyl peptide receptor 2
2131	0.0198885	0.000771342	-3.86531	-0.531275	-0.191707	CXCR1	chemokine (C-X-C motif) receptor 1
18274	0.0199377	0.00077407	3.86389	-0.534573	0.517596	TSHZ3	teashirt zinc finger homeobox 3
4466	0.0199992	0.000777058	3.86234	-0.538172	0.418267	LRPAP1	low density lipoprotein receptor-related protein associated protein 1
25021	0.020007	0.000779712	-3.86097	-0.541357	-0.294452	PTOV1	prostate tumor overexpressed 1
17197	0.020007	0.000780645	-3.86049	-0.542474	-0.685831	GJA4	gap junction protein, alpha 4, 37kDa
19161	0.020007	0.000780965	-3.86032	-0.542858	-0.39837	MS4A7	membrane-spanning 4-domains, subfamily A, member 7
7898	0.020007	0.000781558	-3.86002	-0.543565	-0.291877	GPC2	glypican 2
34213	0.0200508	0.000783867	3.85883	-0.546321	0.59054	CXCL12	chemokine (C-X-C motif) ligand 12
23391	0.0200545	0.000784614	-3.85845	-0.547211	-0.117436	FOLR3	folate receptor 3 (gamma)
9231	0.0200744	0.000786484	3.85749	-0.549435	0.258357	MPPED2	metallophosphoesterase domain containing 2
16536	0.0200744	0.000787908	3.85677	-0.551125	0.24934	KCNH5	potassium voltage-gated channel, subfamily H (eag-related), member 5
6479	0.0200744	0.000788103	-3.85667	-0.551356	-0.216927	INSL3	insulin-like 3 (Leydig cell)
32533	0.0200744	0.000788337	-3.85655	-0.551633	-0.733591	PPP1R18	protein phosphatase 1, regulatory subunit 18
4269	0.0200744	0.000788399	3.85651	-0.551706	0.323125	PLEKHM3	pleckstrin homology domain containing, family M, member 3
10270	0.0200784	0.000789367	-3.85602	-0.552852	-0.645533	HIPK2	homeodomain interacting protein kinase 2
32828	0.0200784	0.00078976	-3.85582	-0.553318	-0.17006	RGS9BP	regulator of G protein signaling 9 binding protein
10376	0.0201765	0.000794223	-3.85355	-0.558581	-0.312403	ABCA6	ATP-binding cassette, sub-family A (ABC1), member 6
28629	0.0202128	0.000796327	-3.85249	-0.561052	-0.203525	RNASE6	ribonuclease, RNase A family, k6
6125	0.0202128	0.000797487	-3.85191	-0.562412	-0.18372	NOD2	nucleotide-binding oligomerization domain containing 2
14044	0.0202128	0.000798733	3.85128	-0.56387	0.284068	RPF2	ribosome production factor 2 homolog (S. cerevisiae)
32361	0.0202128	0.00079892	3.85118	-0.564089	0.347884	LGALS8	lectin, galactoside-binding, soluble, 8
7651	0.0202128	0.000799285	-3.851	-0.564515	-0.23127	CD22	CD22 molecule
886	0.0202409	0.000801	-3.85014	-0.566517	-0.636548	APOD	apolipoprotein D
31007	0.020253	0.000802086	3.84959	-0.567783	0.321096	RAD51C	RAD51 homolog C (S. cerevisiae)
24393	0.0202695	0.00080335	3.84896	-0.569252	0.239985	GRIK2	glutamate receptor, ionotropic, kainate 2
9512	0.020308	0.000805483	3.84789	-0.57173	0.518206	ARHGAP32	Rho GTPase activating protein 32
3752	0.0204753	0.000814571	-3.84338	-0.582208	-0.540099	FOXJ1	forkhead box J1
9317	0.0205386	0.000818042	-3.84167	-0.586178	-0.336509	ARHGAP25	Rho GTPase activating protein 25
42774	0.0205386	0.000818321	-3.84153	-0.586496	-0.685901	AKR1C3	aldo-keto reductase family 1, member C3
18903	0.0205615	0.000820462	3.84048	-0.588937	0.612976	VPS41	vacuolar protein sorting 41 homolog (S. cerevisiae)
959	0.020635	0.000824497	3.83851	-0.593518	0.442396	LRRC40	leucine rich repeat containing 40
42918	0.020635	0.00082525	3.83814	-0.59437	0.256856	LRPPRC	leucine-rich pentatricopeptide repeat containing
42880	0.020732	0.000829799	-3.83593	-0.599503	-0.63385	HRCT1	histidine rich carboxyl terminus 1
19343	0.0207412	0.000831363	3.83517	-0.601262	0.722586	NTRK2	neurotrophic tyrosine kinase, receptor, type 2
465	0.0208033	0.000834476	3.83367	-0.604752	1.15004	RFPL1S	RFPL1 antisense RNA 1
2953	0.0208669	0.000838666	3.83165	-0.609429	0.24502	CSNK2A1	casein kinase 2, alpha 1 polypeptide
43762	0.0208669	0.000839034	-3.83147	-0.609838	-0.531783	CCDC136	coiled-coil domain containing 136
39906	0.0208669	0.000840153	3.83094	-0.611082	0.628256	ANO3	anoctamin 3
40969	0.0208853	0.000841519	3.83028	-0.612599	0.251204	RAPGEF2	Rap guanine nucleotide exchange factor (GEF) 2
28741	0.0208985	0.000842677	-3.82973	-0.613884	-0.445546	HIST1H2BK	histone cluster 1, H2bk
3199	0.0209289	0.000844529	-3.82885	-0.615933	-0.168749	PLCB3	phospholipase C, beta 3 (phosphatidylinositol-specific)
34156	0.0209583	0.000846972	-3.82768	-0.61863	-0.362328	ECH1	enoyl CoA hydratase 1, peroxisomal
20531	0.0209627	0.000847777	3.8273	-0.619517	0.886379	NDFIP2	Nedd4 family interacting protein 2
40162	0.0209934	0.000849647	-3.82641	-0.621574	-0.263587	C8G	complement component 8, gamma polypeptide
6649	0.0210037	0.000851325	-3.82562	-0.623416	-0.319741	ZBED4	zinc finger, BED-type containing 4
13780	0.0210403	0.000854104	3.82431	-0.626459	0.290804	VIPR2	vasoactive intestinal peptide receptor 2
38166	0.0210403	0.000854817	-3.82397	-0.627238	-0.209861	FAM63A	family with sequence similarity 63, member A
9166	0.0210403	0.000856098	-3.82337	-0.628636	-0.298147	HLA-DMA	major histocompatibility complex, class II, DM alpha
17927	0.0210403	0.000856548	3.82316	-0.629127	0.287846	ATAD1	ATPase family, AAA domain containing 1
32355	0.0210403	0.000856589	3.82314	-0.629171	0.256262	PLEKHA5	pleckstrin homology domain containing, family A member 5
17586	0.0211046	0.000860144	-3.82147	-0.633038	-0.238448	VENTX	VENT homeobox
3382	0.0211046	0.00086047	-3.82132	-0.633392	-0.205453	FOXO4	forkhead box O4
1630	0.021116	0.000861569	3.8208	-0.634583	0.874291	WASF1	WAS protein family, member 1
20134	0.0211632	0.000864128	-3.81961	-0.637352	-0.0966777	SIGLEC1	sialic acid binding Ig-like lectin 1, sialoadhesin
10663	0.0212367	0.000868881	3.8174	-0.642473	0.711755	NRXN3	neurexin 3
5264	0.0212367	0.000869037	-3.81733	-0.64264	-0.42394	CECR5-AS1	CECR5 antisense RNA 1
34067	0.021251	0.00087026	-3.81676	-0.643953	-0.430733	ZHX3	zinc fingers and homeoboxes 3
27910	0.0213334	0.000875552	3.81432	-0.649612	0.810324	PGM2L1	phosphoglucomutase 2-like 1
25175	0.0213569	0.000877154	-3.81359	-0.651318	-0.121444	OR2T5	olfactory receptor, family 2, subfamily T, member 5
11294	0.0213637	0.000878073	3.81316	-0.652296	0.413727	USMG5	up-regulated during skeletal muscle growth 5 homolog (mouse)
7182	0.0214398	0.000881846	3.81144	-0.656298	0.814761	CACNA1B	calcium channel, voltage-dependent, N type, alpha 1B subunit
15468	0.0214695	0.000883708	3.81059	-0.658267	0.137379	PRR16	proline rich 16
4616	0.0214699	0.000884393	3.81028	-0.65899	0.481994	NREP	neuronal regeneration related protein
34994	0.0214699	0.000885012	3.80999	-0.659643	0.545344	ATP8A2	ATPase, aminophospholipid transporter, class I, type 8A, member 2
9219	0.0214902	0.000887363	-3.80893	-0.66212	-0.201757	MED25	mediator complex subunit 25
45004	0.0214911	0.000889749	-3.80784	-0.664626	-0.315782	PLEKHH3	pleckstrin homology domain containing, family H (with MyTH4 domain) member 3
17982	0.021545	0.000892625	-3.80654	-0.667639	-0.128258	C1orf106	chromosome 1 open reading frame 106
11757	0.0215733	0.000894443	3.80572	-0.669537	0.374324	DNAJC10	DnaJ (Hsp40) homolog, subfamily C, member 10
638	0.0216145	0.000897192	-3.80449	-0.672401	-0.559453	CAPS	calcyphosine
17795	0.0216145	0.00089791	3.80417	-0.673148	0.602936	LRTM2	leucine-rich repeats and transmembrane domains 2
19858	0.0216145	0.000898596	-3.80386	-0.673861	-0.386393	PRODH	proline dehydrogenase (oxidase) 1
23678	0.0216145	0.000898742	-3.80379	-0.674013	-0.406856	SCRIB	scribbled planar cell polarity protein
32429	0.0216195	0.000899793	-3.80332	-0.675103	-0.180052	MTERFD2	MTERF domain containing 2
36407	0.0216195	0.000900247	-3.80312	-0.675574	-0.365363	PELI2	pellino E3 ubiquitin protein ligase family member 2
17653	0.0216238	0.00090128	3.80266	-0.676645	0.471465	RHOBTB1	Rho-related BTB domain containing 1
42128	0.0216238	0.000901722	3.80246	-0.677101	0.243935	OSBPL10	oxysterol binding protein-like 10
24772	0.0216485	0.0009034	-3.80171	-0.678837	-0.328718	FCN3	ficolin (collagen/fibrinogen domain containing) 3 (Hakata antigen)
35912	0.0216763	0.000907158	3.80004	-0.682712	0.625817	MICU3	mitochondrial calcium uptake family, member 3
28254	0.0217168	0.000909504	-3.799	-0.685121	-0.12226	CDH24	cadherin 24, type 2
43209	0.0217683	0.00091231	-3.79776	-0.687996	-0.154919	KLF4	Kruppel-like factor 4 (gut)
14272	0.0217823	0.000913713	3.79714	-0.68943	0.245819	ACTA1	actin, alpha 1, skeletal muscle
8999	0.0217823	0.0009148	3.79666	-0.69054	0.238657	MYH10	myosin, heavy chain 10, non-muscle
37151	0.0217823	0.000915508	-3.79635	-0.691262	-0.432001	PYGM	phosphorylase, glycogen, muscle
16009	0.0218045	0.000917092	3.79565	-0.692875	0.662574	STAT6	signal transducer and activator of transcription 6, interleukin-4 induced
34867	0.0218143	0.000918159	3.79518	-0.69396	0.282313	2014-03-07	membrane-associated ring finger (C3HC4) 7, E3 ubiquitin protein ligase
43972	0.0218145	0.00091882	3.79489	-0.694632	0.230951	LINC00883	long intergenic non-protein coding RNA 883
40514	0.0218584	0.000921324	-3.79379	-0.697172	-0.484276	ERBB2IP	erbb2 interacting protein
43697	0.021924	0.000925093	3.79215	-0.700981	0.325468	LCLAT1	lysocardiolipin acyltransferase 1
41846	0.021924	0.000925406	-3.79201	-0.701296	-0.205864	C1orf170	chromosome 1 open reading frame 170
23450	0.0219807	0.000928944	-3.79047	-0.704858	-0.924595	KCNJ16	potassium inwardly-rectifying channel, subfamily J, member 16
38866	0.0219807	0.000929628	-3.79018	-0.705544	-0.238629	SOX21	SRY (sex determining region Y)-box 21
12932	0.0219807	0.000929773	-3.79012	-0.705689	-0.103404	TEX15	testis expressed 15
31688	0.0220422	0.0009334	-3.78855	-0.709323	-0.342397	ESRRA	estrogen-related receptor alpha
28485	0.0220422	0.000933694	-3.78842	-0.709617	-0.532953	WFS1	Wolfram syndrome 1 (wolframin)
22673	0.022075	0.000935745	-3.78753	-0.711664	-0.765133	PSD2	pleckstrin and Sec7 domain containing 2
20309	0.0221072	0.000938902	3.78618	-0.714807	0.30646	NAPA	N-ethylmaleimide-sensitive factor attachment protein, alpha
45185	0.0221072	0.000939097	3.78609	-0.715	0.381864	TIAM1	T-cell lymphoma invasion and metastasis 1
28361	0.0222234	0.000945605	-3.78331	-0.721444	-0.405723	WISP2	WNT1 inducible signaling pathway protein 2
11015	0.0222234	0.000946029	3.78313	-0.721863	0.282463	MEAF6	MYST/Esa1-associated factor 6
10108	0.0223961	0.000954723	-3.77944	-0.730397	-0.236096	LINC00844	long intergenic non-protein coding RNA 844
27261	0.0225149	0.00096166	-3.77652	-0.737152	-0.496509	SAP30L	SAP30-like
39441	0.0225149	0.000961814	-3.77646	-0.737301	-0.317469	MVB12B	multivesicular body subunit 12B
12191	0.022518	0.000962619	-3.77612	-0.738081	-0.360277	PSPH	phosphoserine phosphatase
13118	0.0225949	0.000967713	3.77399	-0.743004	0.697391	RNF175	ring finger protein 175
44351	0.0225949	0.000967939	-3.7739	-0.743223	-0.600866	CELSR1	cadherin, EGF LAG seven-pass G-type receptor 1
13560	0.0226108	0.000969296	3.77333	-0.744529	0.298617	USP15	ubiquitin specific peptidase 15
20270	0.0226152	0.000970928	3.77265	-0.746099	1.01935	BEX2	brain expressed X-linked 2
13700	0.0226152	0.000972195	3.77213	-0.747316	0.590452	ZFR2	zinc finger RNA binding protein 2
3708	0.0226168	0.000973523	3.77158	-0.748589	0.415121	BDH1	3-hydroxybutyrate dehydrogenase, type 1
28282	0.0226168	0.000974297	3.77126	-0.74933	0.412006	THAP9-AS1	THAP9 antisense RNA 1
2009	0.0226168	0.000974819	-3.77104	-0.74983	-0.303366	RANBP3L	RAN binding protein 3-like
29590	0.0226168	0.000974975	-3.77098	-0.749979	-0.379586	ST6GAL1	ST6 beta-galactosamide alpha-2,6-sialyltranferase 1
15505	0.0226786	0.000978317	3.7696	-0.753171	0.17039	GTF2I	general transcription factor IIi
34737	0.0227286	0.000981156	-3.76843	-0.755874	-0.278389	HIST1H2BN	histone cluster 1, H2bn
19843	0.0227979	0.00098483	3.76692	-0.75936	0.410555	PKIA	protein kinase (cAMP-dependent, catalytic) inhibitor alpha
12782	0.0228774	0.000988949	3.76523	-0.763254	0.411198	PHACTR1	phosphatase and actin regulator 1
22144	0.0229738	0.000993803	-3.76326	-0.76782	-0.206072	STAT5A	signal transducer and activator of transcription 5A
20887	0.0229855	0.000994997	3.76278	-0.76894	0.38632	COX6C	cytochrome c oxidase subunit VIc
28398	0.0230599	0.000998911	3.76119	-0.772602	0.151403	TECTA	tectorin alpha
1821	0.0230609	0.000999646	3.76089	-0.773288	0.389387	ANP32A	acidic (leucine-rich) nuclear phosphoprotein 32 family, member A
36431	0.023101	0.00100208	-3.75992	-0.775552	-0.200956	ZNF678	zinc finger protein 678
14615	0.0231017	0.0010028	3.75962	-0.776224	0.498844	PARP2	poly (ADP-ribose) polymerase 2
5792	0.0231211	0.00100501	-3.75873	-0.77828	-0.137494	TRIM25	tripartite motif containing 25
4353	0.0231211	0.00100502	-3.75873	-0.778291	-0.500577	PIGQ	phosphatidylinositol glycan anchor biosynthesis, class Q
4447	0.0232288	0.00101116	-3.75627	-0.783971	-0.490303	BMP7	bone morphogenetic protein 7
23134	0.0232288	0.00101135	3.7562	-0.784139	0.265018	TIMM10	translocase of inner mitochondrial membrane 10 homolog (yeast)
29610	0.0232288	0.00101229	-3.75582	-0.785006	-0.589563	ATG16L2	autophagy related 16-like 2 (S. cerevisiae)
20511	0.0232288	0.00101277	3.75563	-0.785449	0.29114	ZNF829	zinc finger protein 829
3833	0.0232872	0.00101896	-3.75317	-0.791138	-0.379685	WDR20	WD repeat domain 20
24071	0.0232872	0.00101966	3.75289	-0.791778	0.310683	ZNF385B	zinc finger protein 385B
20797	0.0232872	0.00101992	3.75279	-0.79201	0.212709	C17orf85	chromosome 17 open reading frame 85
38902	0.0233401	0.00102293	-3.7516	-0.794763	-0.272989	CARD17	caspase recruitment domain family, member 17
20447	0.0233406	0.00102384	3.75124	-0.795592	0.654307	NRSN1	neurensin 1
40259	0.0233406	0.00102457	-3.75095	-0.796258	-0.462184	TRIP10	thyroid hormone receptor interactor 10
14906	0.0233406	0.00102505	3.75077	-0.796696	0.624447	CAMK2D	calcium/calmodulin-dependent protein kinase II delta
26235	0.0234319	0.00102984	-3.74889	-0.801037	-0.536496	MMP25	matrix metallopeptidase 25
23845	0.0234319	0.00103047	-3.74864	-0.801605	-0.230985	EBI3	Epstein-Barr virus induced 3
36183	0.0234496	0.00103457	3.74704	-0.80531	0.444731	SNTG1	syntrophin, gamma 1
33998	0.0234496	0.00103484	-3.74693	-0.80556	-0.641521	TST	thiosulfate sulfurtransferase (rhodanese)
41110	0.0234496	0.00103486	3.74692	-0.80557	0.565958	LINGO2	leucine rich repeat and Ig domain containing 2
42632	0.0234496	0.00103494	3.74689	-0.805643	0.628078	PRPH2	peripherin 2 (retinal degeneration, slow)
38901	0.0234496	0.00103501	-3.74687	-0.805705	-0.099441	CLECL1	C-type lectin-like 1
20344	0.0234531	0.00103632	3.74635	-0.806887	0.260472	MRPS33	mitochondrial ribosomal protein S33
23975	0.0234925	0.00103877	-3.7454	-0.809085	-0.117942	HOXB2	homeobox B2
31638	0.0235191	0.00104176	-3.74424	-0.81177	-0.441184	MSX1	msh homeobox 1
24223	0.0235191	0.0010418	3.74422	-0.811805	0.338069	MZT1	mitotic spindle organizing protein 1
8798	0.0235191	0.00104236	-3.74401	-0.812307	-0.753987	SLC16A9	solute carrier family 16, member 9 (monocarboxylic acid transporter 9)
5338	0.0235388	0.00104434	3.74324	-0.814072	0.254684	GUF1	GUF1 GTPase homolog (S. cerevisiae)
15749	0.0235623	0.00104608	-3.74257	-0.815631	-0.344329	SAP30	Sin3A-associated protein, 30kDa
31929	0.0236135	0.00104977	3.74115	-0.818915	0.258891	KLHL35	kelch-like family member 35
7733	0.0237255	0.00105546	3.73896	-0.823953	0.261961	DZANK1	double zinc ribbon and ankyrin repeat domains 1
5562	0.0237516	0.00105742	3.73822	-0.825681	0.267693	CAPRIN1	cell cycle associated protein 1
8958	0.0237597	0.00106054	3.73702	-0.828429	0.187852	ERVMER34-1	endogenous retrovirus group MER34, member 1
32603	0.0237749	0.00106198	-3.73648	-0.829693	-0.382866	HCN3	hyperpolarization activated cyclic nucleotide-gated potassium channel 3
7664	0.0237749	0.00106265	-3.73622	-0.830276	-0.374442	ANO8	anoctamin 8
39794	0.0238313	0.00106588	-3.735	-0.833108	-0.325155	MAF	v-maf musculoaponeurotic fibrosarcoma oncogene homolog (avian)
1503	0.0238337	0.0010676	3.73435	-0.834613	0.172118	MED6	mediator complex subunit 6
10994	0.0238337	0.00106798	-3.7342	-0.834942	-0.254668	BCAT2	branched chain amino-acid transaminase 2, mitochondrial
10767	0.0238337	0.00106813	3.73415	-0.835074	0.409332	FAM174A	family with sequence similarity 174, member A
1451	0.0238838	0.00107142	3.73291	-0.837938	0.483648	CYP26B1	cytochrome P450, family 26, subfamily B, polypeptide 1
35935	0.0238838	0.00107181	-3.73276	-0.838279	-0.300144	ZBTB7B	zinc finger and BTB domain containing 7B
16811	0.0239124	0.0010738	3.73201	-0.840014	0.217074	ULK4	unc-51-like kinase 4 (C. elegans)
15739	0.0239794	0.00107753	-3.73061	-0.843245	-0.412213	NCKAP5	NCK-associated protein 5
22006	0.0240202	0.00108008	-3.72965	-0.845452	-0.722778	MT1F	metallothionein 1F
14112	0.0241908	0.00108848	-3.72652	-0.852669	-0.207806	SHMT2	serine hydroxymethyltransferase 2 (mitochondrial)
17446	0.0242246	0.00109073	3.72569	-0.854592	0.318753	TMA16	translation machinery associated 16 homolog (S. cerevisiae)
41103	0.0242488	0.00109254	3.72502	-0.856141	0.513661	FSTL5	follistatin-like 5
25791	0.0242591	0.00109458	3.72426	-0.85788	0.568086	TSPYL1	TSPY-like 1
2881	0.0242591	0.00109476	-3.7242	-0.858034	-0.322246	JMJD6	jumonji domain containing 6
41692	0.0242591	0.00109628	-3.72364	-0.859328	-0.459783	WDR6	WD repeat domain 6
42577	0.0242591	0.00109664	3.7235	-0.859632	0.387181	CDKL2	cyclin-dependent kinase-like 2 (CDC2-related kinase)
33316	0.0243014	0.00109989	-3.72231	-0.862385	-0.199205	HPGDS	hematopoietic prostaglandin D synthase
38312	0.0243014	0.00110001	3.72227	-0.862488	0.277605	PGM3	phosphoglucomutase 3
1172	0.0244616	0.00111012	-3.71857	-0.871015	-0.170683	ARHGAP30	Rho GTPase activating protein 30
14725	0.0245481	0.00111559	3.71658	-0.875597	0.331115	VEZT	vezatin, adherens junctions transmembrane protein
16926	0.0245725	0.00111743	-3.71591	-0.877138	-0.280038	CYTIP	cytohesin 1 interacting protein
13942	0.0245991	0.00111938	-3.71521	-0.878757	-0.341186	MOB3C	MOB kinase activator 3C
21690	0.0247678	0.00112827	3.71201	-0.886134	0.453573	RAB2A	RAB2A, member RAS oncogene family
22489	0.0247678	0.00112854	3.71191	-0.886355	0.243189	DYNC2H1	dynein, cytoplasmic 2, heavy chain 1
7050	0.0247698	0.00112937	-3.71162	-0.887041	-0.468359	HSPA12B	heat shock 70kD protein 12B
39691	0.0248111	0.00113274	-3.71041	-0.889819	-0.323451	TMEM129	transmembrane protein 129
13288	0.0249483	0.00114017	3.70777	-0.89591	0.22647	UBE2V1	ubiquitin-conjugating enzyme E2 variant 1
31687	0.0249483	0.0011405	-3.70765	-0.89618	-0.965576	RGS1	regulator of G-protein signaling 1
30360	0.0250944	0.00114794	-3.70503	-0.902232	-0.205582	LINC00578	long intergenic non-protein coding RNA 578
36583	0.0251577	0.00115174	-3.70369	-0.905319	-0.524784	ZC3H12A	zinc finger CCCH-type containing 12A
16513	0.0251577	0.00115234	3.70348	-0.905798	0.353725	RAB3GAP1	RAB3 GTPase activating protein subunit 1 (catalytic)
1975	0.0252176	0.00115681	3.70191	-0.909409	0.142834	AHSG	alpha-2-HS-glycoprotein
3058	0.0252176	0.00115846	3.70133	-0.910739	0.602486	RPH3A	rabphilin 3A homolog (mouse)
42394	0.0252176	0.00115919	3.70108	-0.911322	0.88388	SMOC2	SPARC related modular calcium binding 2
29686	0.0252176	0.00116	-3.7008	-0.911972	-0.310915	LCAT	lecithin-cholesterol acyltransferase
28570	0.0252176	0.00116149	3.70028	-0.913173	0.370673	TASP1	taspase, threonine aspartase, 1
8075	0.0252176	0.00116339	3.69962	-0.914691	0.329657	INSM2	insulinoma-associated 2
17359	0.0252548	0.00116586	3.69876	-0.916671	0.218694	ASXL3	additional sex combs like 3 (Drosophila)
26457	0.0252702	0.00116733	-3.69825	-0.917843	-0.404764	FCGRT	Fc fragment of IgG, receptor, transporter, alpha
17601	0.0253959	0.0011739	-3.69598	-0.92307	-0.126108	TAGAP	T-cell activation RhoGTPase activating protein
2058	0.0254799	0.00117854	3.69438	-0.926749	0.325806	CEP68	centrosomal protein 68kDa
5391	0.0255061	0.0011806	-3.69368	-0.928377	-0.377826	RSAD1	radical S-adenosyl methionine domain containing 1
38982	0.0256272	0.0011883	3.69105	-0.934431	0.973302	BEX1	brain expressed, X-linked 1
16348	0.0256272	0.00118843	3.691	-0.934529	0.764192	MET	met proto-oncogene (hepatocyte growth factor receptor)
1818	0.0257128	0.00119394	-3.68913	-0.93884	-0.324497	ITPK1	inositol-tetrakisphosphate 1-kinase
11345	0.0257765	0.00119844	3.68761	-0.942344	0.273405	PM20D2	peptidase M20 domain containing 2
3983	0.0258006	0.00120111	-3.68671	-0.944414	-0.504488	LRRC8A	leucine rich repeat containing 8 family, member A
13257	0.0258192	0.00120275	-3.68616	-0.945687	-0.477321	COL20A1	collagen, type XX, alpha 1
6875	0.025823	0.00120405	3.68572	-0.946693	0.241875	ANKRD30B	ankyrin repeat domain 30B
32756	0.025823	0.00120522	-3.68533	-0.947599	-0.453457	GSDMD	gasdermin D
17836	0.025823	0.00120525	3.68532	-0.947619	0.35116	RNF34	ring finger protein 34, E3 ubiquitin protein ligase
22898	0.0258634	0.00120791	-3.68442	-0.949673	-0.433812	CEACAM19	carcinoembryonic antigen-related cell adhesion molecule 19
21377	0.0258783	0.00120938	3.68393	-0.950806	0.280221	DAPK1	death-associated protein kinase 1
7147	0.0258845	0.0012105	-3.68356	-0.951667	-0.385461	PDIA6	protein disulfide isomerase family A, member 6
37270	0.0258845	0.00121122	3.68332	-0.952221	0.786689	XK	X-linked Kx blood group (McLeod syndrome)
28846	0.0258985	0.00121265	3.68284	-0.953322	0.269743	RASGRF2	Ras protein-specific guanine nucleotide-releasing factor 2
16719	0.0259116	0.00121404	-3.68238	-0.954389	-0.163091	TBXAS1	thromboxane A synthase 1 (platelet)
2341	0.0260426	0.00122174	3.67982	-0.960276	0.126419	RAD18	RAD18 homolog (S. cerevisiae)
4087	0.0261229	0.00122707	3.67805	-0.96433	0.239257	EPCAM	epithelial cell adhesion molecule
28473	0.0261791	0.00123073	-3.67685	-0.967105	-0.388668	AHSA1	AHA1, activator of heat shock 90kDa protein ATPase homolog 1 (yeast)
11368	0.0261791	0.00123127	-3.67667	-0.967518	-0.254522	BANP	BTG3 associated nuclear protein
35360	0.0262148	0.00123435	-3.67566	-0.969846	-0.869577	TRIL	TLR4 interactor with leucine-rich repeats
19319	0.0262148	0.00123587	-3.67516	-0.97099	-0.463571	TCFL5	transcription factor-like 5 (basic helix-loop-helix)
4647	0.0262148	0.0012361	3.67509	-0.971158	0.342941	GRB14	growth factor receptor-bound protein 14
7845	0.0262345	0.00123781	3.67452	-0.972449	0.475916	MIR7-3HG	MIR7-3 host gene (non-protein coding)
20659	0.026254	0.0012403	-3.67371	-0.974323	-0.613047	ANKRD37	ankyrin repeat domain 37
39454	0.0263136	0.00124391	3.67254	-0.977026	0.15705	C7orf63	chromosome 7 open reading frame 63
25187	0.0264073	0.00124913	3.67084	-0.980926	0.269146	DSN1	DSN1, MIND kinetochore complex component, homolog (S. cerevisiae)
16542	0.0264264	0.00125082	3.67029	-0.982188	0.372185	DLX1	distal-less homeobox 1
21817	0.0266148	0.00126133	3.6669	-0.989981	0.129937	ADAMTS3	ADAM metallopeptidase with thrombospondin type 1 motif, 3
3043	0.0266397	0.00126385	3.66609	-0.991839	0.29975	SGIP1	SH3-domain GRB2-like (endophilin) interacting protein 1
10390	0.0266397	0.00126411	3.66601	-0.992027	0.366546	SKP1	S-phase kinase-associated protein 1
4877	0.0267101	0.00127043	-3.66399	-0.996671	-0.382833	PAPLN	papilin, proteoglycan-like sulfated glycoprotein
1932	0.0267101	0.00127201	3.66349	-0.997827	1.0401	SCG5	secretogranin V (7B2 protein)
37805	0.0267101	0.00127401	3.66285	-0.999288	0.223997	ADAT2	adenosine deaminase, tRNA-specific 2
12697	0.0267101	0.00127457	3.66267	-0.9997	0.116944	ZNF215	zinc finger protein 215
4405	0.0267101	0.00127483	3.66259	-0.999887	0.477045	PNOC	prepronociceptin
23109	0.0267101	0.00127545	3.66239	-1.00034	0.14763	RBM24	RNA binding motif protein 24
27825	0.0267422	0.00127883	-3.66132	-1.00281	-0.113295	PHLDB2	pleckstrin homology-like domain, family B, member 2
7129	0.0267422	0.00127939	-3.66114	-1.00321	-0.401617	IP6K2	inositol hexakisphosphate kinase 2
36167	0.0267857	0.00128342	3.65987	-1.00614	0.364319	ZNF91	zinc finger protein 91
4423	0.0267857	0.00128388	-3.65972	-1.00647	-0.334065	GGCX	gamma-glutamyl carboxylase
33249	0.026834	0.00128727	3.65866	-1.00893	0.284679	NTM	neurotrimin
20473	0.026834	0.0012878	-3.65849	-1.00932	-0.376617	ICAM3	intercellular adhesion molecule 3
42761	0.026865	0.00129009	-3.65777	-1.01097	-0.140044	METTL4	methyltransferase like 4
41746	0.026913	0.0012932	3.65679	-1.01321	0.249952	RNF14	ring finger protein 14
18723	0.0269722	0.00129748	-3.65545	-1.01628	-0.490906	PHYHD1	phytanoyl-CoA dioxygenase domain containing 1
317	0.0269722	0.00129766	3.6554	-1.01642	0.496836	NOL4	nucleolar protein 4
1249	0.0269917	0.00129941	-3.65485	-1.01767	-0.734257	CYP2J2	cytochrome P450, family 2, subfamily J, polypeptide 2
35267	0.0270176	0.00130195	3.65406	-1.01949	0.518523	FRRS1L	ferric-chelate reductase 1-like
18809	0.0270663	0.00130543	3.65298	-1.02198	0.233625	HARS2	histidyl-tRNA synthetase 2, mitochondrial
25812	0.0271527	0.00131164	3.65105	-1.02639	0.368277	PHF20L1	PHD finger protein 20-like 1
41832	0.0272143	0.00131583	3.64976	-1.02936	0.17415	C8orf56	chromosome 8 open reading frame 56
13826	0.0272374	0.00131827	-3.64901	-1.03108	-0.337509	XKR8	XK, Kell blood group complex subunit-related family, member 8
10268	0.0272374	0.00131858	3.64892	-1.0313	0.423294	PIK3R1	phosphoinositide-3-kinase, regulatory subunit 1 (alpha)
13554	0.0272869	0.0013218	3.64793	-1.03357	0.453917	G3BP2	GTPase activating protein (SH3 domain) binding protein 2
19556	0.0273107	0.00132449	3.6471	-1.03546	1.01303	FGF13	fibroblast growth factor 13
22937	0.0273107	0.00132459	-3.64707	-1.03553	-0.156893	TRIM63	tripartite motif containing 63, E3 ubiquitin protein ligase
41441	0.0273571	0.00132827	3.64595	-1.03811	0.203762	FGFR1OP	FGFR1 oncogene partner
22191	0.0273571	0.00133003	-3.64541	-1.03935	-0.474423	CADM1	cell adhesion molecule 1
9597	0.0273571	0.00133012	3.64538	-1.03941	0.342072	RMI2	RecQ mediated genome instability 2
5834	0.0273841	0.00133225	-3.64474	-1.0409	-0.176135	DNMT3A	DNA (cytosine-5-)-methyltransferase 3 alpha
27324	0.0274834	0.00133815	3.64294	-1.04501	0.304686	TBC1D8	TBC1 domain family, member 8 (with GRAM domain)
5123	0.0274834	0.00133888	3.64272	-1.04552	0.39735	TMEM158	transmembrane protein 158 (gene/pseudogene)
14867	0.0274834	0.00133955	3.64252	-1.04599	0.204063	COX15	cytochrome c oxidase assembly homolog 15 (yeast)
21367	0.0275385	0.00134388	3.64121	-1.04899	0.630806	CCDC85A	coiled-coil domain containing 85A
34333	0.0275501	0.00134528	-3.64079	-1.04996	-0.339216	SMARCD3	SWI/SNF related, matrix associated, actin dependent regulator of chromatin, subfamily d, member 3
27771	0.0275733	0.00134848	3.63982	-1.05217	0.279557	PLAG1	pleiomorphic adenoma gene 1
16641	0.0275733	0.00134954	3.63951	-1.0529	0.627688	NRIP3	nuclear receptor interacting protein 3
17829	0.0275733	0.00135037	3.63926	-1.05347	0.373801	ST3GAL5	ST3 beta-galactoside alpha-2,3-sialyltransferase 5
13108	0.0275733	0.00135061	-3.63919	-1.05364	-0.476933	KCNN3	potassium intermediate/small conductance calcium-activated channel, subfamily N, member 3
2168	0.0275733	0.00135297	-3.63848	-1.05526	-0.45228	ASCL1	achaete-scute complex homolog 1 (Drosophila)
16727	0.0275733	0.00135301	3.63846	-1.0553	0.237838	AGAP8	ArfGAP with GTPase domain, ankyrin repeat and PH domain 8
16881	0.0276506	0.0013593	3.63658	-1.05961	0.181451	PDS5A	PDS5, regulator of cohesion maintenance, homolog A (S. cerevisiae)
21114	0.0276506	0.00135937	-3.63656	-1.05966	-0.392819	SLC25A29	solute carrier family 25 (mitochondrial carnitine/acylcarnitine carrier), member 29
35396	0.027715	0.00136412	3.63515	-1.0629	0.180734	PRORSD1P	prolyl-tRNA synthetase associated domain containing 1, pseudogene
6202	0.0277889	0.00136903	-3.63369	-1.06624	-0.491184	EGLN3	egl nine homolog 3 (C. elegans)
20570	0.0277909	0.00137035	-3.6333	-1.06714	-0.193709	TOMM6	translocase of outer mitochondrial membrane 6 homolog (yeast)
23735	0.0278504	0.00137628	-3.63155	-1.07116	-0.285269	SIGLEC11	sialic acid binding Ig-like lectin 11
8512	0.0278504	0.00137805	-3.63103	-1.07236	-0.290439	PGAM2	phosphoglycerate mutase 2 (muscle)
11031	0.0278504	0.00137828	-3.63096	-1.07251	-0.3811	VNN2	vanin 2
13748	0.0278625	0.00138095	-3.63017	-1.07431	-0.228473	RAB7L1	RAB7, member RAS oncogene family-like 1
22384	0.0278625	0.00138105	-3.63014	-1.07438	-0.197857	POLR3D	polymerase (RNA) III (DNA directed) polypeptide D, 44kDa
4125	0.0278625	0.0013815	-3.63001	-1.07468	-0.395316	TUBB4B	tubulin, beta 4B class IVb
6902	0.0278625	0.00138223	3.6298	-1.07518	0.221427	DDX55	DEAD (Asp-Glu-Ala-Asp) box polypeptide 55
8163	0.0278689	0.00138339	3.62946	-1.07595	0.321336	RPL12	ribosomal protein L12
4395	0.0279179	0.00138665	-3.6285	-1.07815	-0.23948	NCAM1	neural cell adhesion molecule 1
18429	0.0279946	0.00139145	3.6271	-1.08136	0.374381	TERF2IP	telomeric repeat binding factor 2, interacting protein
17315	0.0279946	0.0013931	3.62662	-1.08247	0.202091	LOC100289361	uncharacterized LOC100289361
25068	0.0279946	0.00139532	3.62598	-1.08394	0.363059	MNAT1	menage a trois homolog 1, cyclin H assembly factor (Xenopus laevis)
2567	0.0279946	0.00139536	3.62596	-1.08397	0.634578	CDK14	cyclin-dependent kinase 14
29442	0.0279946	0.0013955	-3.62592	-1.08406	-0.170854	GLYATL1	glycine-N-acyltransferase-like 1
43666	0.0279996	0.00139659	-3.62561	-1.08479	-0.305849	PROK2	prokineticin 2
14026	0.0281053	0.00140313	-3.62371	-1.08914	-0.441565	HSPA2	heat shock 70kDa protein 2
29496	0.0281053	0.0014048	-3.62322	-1.09025	-0.129626	LRRC18	leucine rich repeat containing 18
24105	0.0281053	0.00140497	3.62318	-1.09036	0.151013	TPTE	transmembrane phosphatase with tensin homology
23894	0.0281053	0.00140563	-3.62299	-1.09079	-0.273882	LHFPL2	lipoma HMGIC fusion partner-like 2
31260	0.0281717	0.00141023	-3.62166	-1.09383	-0.310099	NFKBIZ	nuclear factor of kappa light polypeptide gene enhancer in B-cells inhibitor, zeta
666	0.0281876	0.0014133	3.62078	-1.09586	0.29218	2014-03-04	membrane-associated ring finger (C3HC4) 4, E3 ubiquitin protein ligase
12362	0.0281876	0.0014136	3.62069	-1.09605	0.452688	HS3ST5	heparan sulfate (glucosamine) 3-O-sulfotransferase 5
14538	0.0281876	0.0014144	-3.62046	-1.09658	-0.425679	RGS10	regulator of G-protein signaling 10
43957	0.0281884	0.00141529	3.62021	-1.09717	0.474376	LRRTM4	leucine rich repeat transmembrane neuronal 4
27876	0.0281914	0.00141628	3.61992	-1.09782	0.278198	SCOC	short coiled-coil protein
10267	0.0281951	0.00141732	3.61963	-1.0985	0.446752	NCR3LG1	natural killer cell cytotoxicity receptor 3 ligand 1
11318	0.0282595	0.001422	3.61829	-1.10157	0.276824	ZMAT2	zinc finger, matrin-type 2
27938	0.0282789	0.00142407	3.6177	-1.10292	0.241545	TRA2A	transformer 2 alpha homolog (Drosophila)
38492	0.0282971	0.00142583	3.61719	-1.10407	0.429534	ATPIF1	ATPase inhibitory factor 1
43333	0.0283928	0.00143209	3.61542	-1.10814	0.863199	NRGN	neurogranin (protein kinase C substrate, RC3)
33550	0.0284425	0.00143657	3.61415	-1.11105	0.487819	STYK1	serine/threonine/tyrosine kinase 1
2717	0.0284667	0.00143864	3.61356	-1.11239	0.1944	BDP1	B double prime 1, subunit of RNA polymerase III transcription initiation factor IIIB
37603	0.0285231	0.0014432	-3.61228	-1.11533	-0.679958	CPAMD8	C3 and PZP-like, alpha-2-macroglobulin domain containing 8
13594	0.0285561	0.00144609	-3.61147	-1.11719	-0.463875	LIPE	lipase, hormone-sensitive
36786	0.0285561	0.00144658	3.61133	-1.11751	0.576494	WBSCR17	Williams-Beuren syndrome chromosome region 17
37364	0.0285851	0.00144891	-3.61068	-1.119	-0.245796	KLHL21	kelch-like family member 21
3841	0.0286024	0.00145127	-3.61002	-1.12051	-0.464869	CARD9	caspase recruitment domain family, member 9
21878	0.0286024	0.0014515	-3.60995	-1.12066	-0.509725	SAMD4A	sterile alpha motif domain containing 4A
23802	0.0286758	0.00145758	-3.60825	-1.12455	-0.227224	ZNF319	zinc finger protein 319
8131	0.0286758	0.00145851	3.60799	-1.12515	0.201715	ZFP90	ZFP90 zinc finger protein
36503	0.0286758	0.00145866	-3.60795	-1.12524	-0.624273	CRLF1	cytokine receptor-like factor 1
877	0.0286945	0.00146247	-3.60689	-1.12767	-0.280605	POGK	pogo transposable element with KRAB domain
5419	0.0286945	0.00146284	3.60679	-1.1279	0.329913	LRRFIP1	leucine rich repeat (in FLII) interacting protein 1
6866	0.0286945	0.00146305	-3.60673	-1.12803	-0.28171	KIF5B	kinesin family member 5B
26843	0.0287092	0.00146466	3.60628	-1.12906	0.334143	ZNF184	zinc finger protein 184
31658	0.0287686	0.00147028	-3.60473	-1.13262	-0.235358	NEURL3	neuralized homolog 3 (Drosophila) pseudogene
21911	0.0287733	0.00147226	3.60418	-1.13387	0.551653	NTN4	netrin 4
32806	0.0287733	0.00147309	3.60395	-1.1344	0.156937	KLF8	Kruppel-like factor 8
43585	0.0287733	0.0014731	-3.60395	-1.1344	-0.854824	LRIG1	leucine-rich repeats and immunoglobulin-like domains 1
44578	0.0287739	0.00147399	3.6037	-1.13497	0.193013	TMSB15B	thymosin beta 15B
8857	0.0288251	0.00147748	3.60274	-1.13716	0.661379	FBXW7	F-box and WD repeat domain containing 7, E3 ubiquitin protein ligase
195	0.0288473	0.00147948	-3.60219	-1.13842	-0.678964	HSD11B2	hydroxysteroid (11-beta) dehydrogenase 2
38237	0.0288479	0.00148038	3.60195	-1.13899	0.114047	MBTPS2	membrane-bound transcription factor peptidase, site 2
835	0.0288993	0.00148475	-3.60075	-1.14173	-0.332345	ZNF688	zinc finger protein 688
41970	0.0289018	0.00148574	-3.60048	-1.14235	-0.273235	AGFG2	ArfGAP with FG repeats 2
7178	0.0290142	0.00149239	3.59867	-1.1465	0.46184	ZNF540	zinc finger protein 540
5361	0.0290284	0.00149399	3.59823	-1.1475	0.167805	FAM106CP	family with sequence similarity 106, member C pseudogene
31525	0.0290359	0.00149524	-3.59789	-1.14828	-0.305406	ZMYND15	zinc finger, MYND-type containing 15
232	0.0290509	0.00149689	-3.59744	-1.1493	-0.170516	HUWE1	HECT, UBA and WWE domain containing 1, E3 ubiquitin protein ligase
25823	0.0290646	0.00149846	3.59701	-1.15028	0.572716	C9orf91	chromosome 9 open reading frame 91
11299	0.0290652	0.00149936	3.59677	-1.15084	0.58159	SLIT2	slit homolog 2 (Drosophila)
7243	0.0290667	0.00150031	-3.59651	-1.15142	-0.130381	MFAP5	microfibrillar associated protein 5
30749	0.0291529	0.00150651	-3.59484	-1.15526	-0.500629	GPR62	G protein-coupled receptor 62
3853	0.0291852	0.00150905	3.59415	-1.15683	0.267165	FAM132B	family with sequence similarity 132, member B
26689	0.0292539	0.00151409	-3.5928	-1.15992	-0.145472	EMR1	egf-like module containing, mucin-like, hormone receptor-like 1
14842	0.0295318	0.00152963	3.58865	-1.16942	0.205697	PPIL2	peptidylprolyl isomerase (cyclophilin)-like 2
21027	0.0295878	0.00153341	-3.58764	-1.17171	-0.303841	RGS18	regulator of G-protein signaling 18
15079	0.0295988	0.0015355	3.58709	-1.17298	1.2598	SYT13	synaptotagmin XIII
33219	0.0295988	0.00153662	-3.5868	-1.17365	-0.546121	DSE	dermatan sulfate epimerase
25854	0.0295988	0.00153664	3.58679	-1.17367	0.238664	RTF1	Rtf1, Paf1/RNA polymerase II complex component, homolog (S. cerevisiae)
12514	0.0296371	0.00153952	-3.58603	-1.17541	-0.389066	PAQR8	progestin and adipoQ receptor family member VIII
11190	0.0296774	0.00154251	-3.58524	-1.17721	-0.28047	LOC390705	protein phosphatase 2, regulatory subunit B'', beta pseudogene
40017	0.0296944	0.00154516	3.58454	-1.17881	0.210237	LOC100132790	uncharacterized LOC100132790
30437	0.0297271	0.00154954	3.58339	-1.18144	0.260695	STAT1	signal transducer and activator of transcription 1, 91kDa
8988	0.0299453	0.00156181	-3.58018	-1.18877	-0.194588	MKS1	Meckel syndrome, type 1
17598	0.029947	0.00156334	3.57978	-1.18968	0.307459	ZNF706	zinc finger protein 706
15665	0.029947	0.00156369	-3.57969	-1.18989	-0.211995	SPI1	spleen focus forming virus (SFFV) proviral integration oncogene spi1
31178	0.0300581	0.00157082	3.57784	-1.19412	0.219687	TRIM23	tripartite motif containing 23
33328	0.0300581	0.00157129	-3.57772	-1.1944	-0.0986502	OR8H1	olfactory receptor, family 8, subfamily H, member 1
11652	0.0301006	0.00157532	3.57668	-1.19678	0.351201	SCN8A	sodium channel, voltage gated, type VIII, alpha subunit
5195	0.0301296	0.00157828	-3.57592	-1.19852	-0.231723	SEPHS1	selenophosphate synthetase 1
4657	0.0301602	0.00158115	3.57518	-1.20021	0.124571	ISPD	isoprenoid synthase domain containing
8212	0.0302323	0.00158584	-3.57397	-1.20296	-0.303399	CTNS	cystinosin, lysosomal cystine transporter
10031	0.0302541	0.00158788	-3.57345	-1.20416	-0.240213	ERVH-6	endogenous retrovirus group H, member 6
3462	0.0303182	0.00159216	3.57236	-1.20666	0.308173	KCNQ3	potassium voltage-gated channel, KQT-like subfamily, member 3
14244	0.0303588	0.0015952	3.57158	-1.20843	0.387916	C16orf87	chromosome 16 open reading frame 87
21478	0.0305258	0.00160672	3.56865	-1.21512	0.274653	FECH	ferrochelatase
34723	0.0305333	0.00160803	3.56832	-1.21588	0.344227	MYEF2	myelin expression factor 2
34404	0.0305336	0.00160896	-3.56808	-1.21641	-0.319358	HVCN1	hydrogen voltage-gated channel 1
5826	0.0305383	0.00161272	-3.56713	-1.21859	-0.234961	SRPK3	SRSF protein kinase 3
19492	0.0305383	0.00161328	-3.56699	-1.21891	-0.454977	ABI3	ABI family, member 3
32958	0.0305383	0.00161378	-3.56687	-1.21919	-0.287406	RALGAPA2	Ral GTPase activating protein, alpha subunit 2 (catalytic)
41459	0.0305585	0.00161661	-3.56615	-1.22082	-0.47761	TCEB2	transcription elongation factor B (SIII), polypeptide 2 (18kDa, elongin B)
1055	0.0305613	0.00161774	3.56587	-1.22147	0.263712	DYNC2LI1	dynein, cytoplasmic 2, light intermediate chain 1
18426	0.0305765	0.00162038	-3.56521	-1.22299	-0.107963	SIGLEC7	sialic acid binding Ig-like lectin 7
21601	0.0306305	0.00162443	-3.56419	-1.22531	-0.236464	RASGRP3	RAS guanyl releasing protein 3 (calcium and DAG-regulated)
18948	0.0306443	0.00162709	3.56352	-1.22683	0.772989	ZIM2///PEG3	zinc finger, imprinted 2///paternally expressed 3
21452	0.0306443	0.00163022	3.56274	-1.22862	0.284328	FBXL2	F-box and leucine-rich repeat protein 2
31800	0.0306443	0.001631	3.56255	-1.22906	0.463176	NPTXR	neuronal pentraxin receptor
17563	0.0306443	0.00163131	-3.56247	-1.22924	-0.568974	PRELP	proline/arginine-rich end leucine-rich repeat protein
26643	0.0306596	0.00163305	-3.56204	-1.23022	-0.292881	GPR35	G protein-coupled receptor 35
19417	0.0306657	0.00163645	3.56119	-1.23216	0.577431	SHANK2	SH3 and multiple ankyrin repeat domains 2
29352	0.0306657	0.00163771	3.56088	-1.23287	0.472359	EPB41L4A-AS1	EPB41L4A antisense RNA 1
23320	0.0306657	0.00163817	3.56076	-1.23313	1.03563	SYT1	synaptotagmin I
15278	0.0306657	0.00163892	-3.56057	-1.23356	-0.248149	TNFRSF11B	tumor necrosis factor receptor superfamily, member 11b
18306	0.0306657	0.00163943	-3.56045	-1.23385	-0.212897	LRRC25	leucine rich repeat containing 25
40510	0.0306657	0.00163945	-3.56044	-1.23386	-0.247602	TADA2B	transcriptional adaptor 2B
774	0.0306657	0.00164	-3.56031	-1.23417	-0.240598	PCBP1-AS1	PCBP1 antisense RNA 1
17326	0.0306657	0.00164072	3.56013	-1.23458	0.348346	MAP3K7	mitogen-activated protein kinase kinase kinase 7
41456	0.0306796	0.00164238	3.55971	-1.23552	0.454019	VSTM2L	V-set and transmembrane domain containing 2 like
24654	0.0307631	0.0016487	-3.55815	-1.23909	-0.241367	SLC41A1	solute carrier family 41, member 1
29075	0.0307742	0.00165144	3.55748	-1.24063	0.452983	UBQLN2	ubiquilin 2
9848	0.0307742	0.00165158	3.55744	-1.24071	0.405619	NDFIP1	Nedd4 family interacting protein 1
12181	0.0308784	0.00165858	-3.55572	-1.24464	-0.499526	CRB1	crumbs homolog 1 (Drosophila)
27202	0.0308808	0.00166017	3.55533	-1.24553	0.539788	CALM3	calmodulin 3 (phosphorylase kinase, delta)
41372	0.0308808	0.00166208	-3.55486	-1.2466	-0.363073	LOC338799	uncharacterized LOC338799
2504	0.0308808	0.00166229	-3.55481	-1.24671	-0.814316	SOX9	SRY (sex determining region Y)-box 9
44492	0.0308915	0.00166495	-3.55416	-1.2482	-0.567897	ARHGEF26	Rho guanine nucleotide exchange factor (GEF) 26
31608	0.0308915	0.00166572	-3.55397	-1.24863	-0.204704	RAPGEF1	Rap guanine nucleotide exchange factor (GEF) 1
25913	0.0308915	0.00166576	-3.55396	-1.24865	-0.558025	SEPP1	selenoprotein P, plasma, 1
23373	0.0308943	0.00166683	-3.5537	-1.24925	-0.275036	EVC	Ellis van Creveld syndrome
21014	0.0309057	0.00166838	3.55332	-1.25011	0.818208	PCP4	Purkinje cell protein 4
15457	0.030944	0.00167192	3.55246	-1.25208	0.0978019	ZNF479	zinc finger protein 479
43050	0.030944	0.00167251	3.55231	-1.25241	0.178159	RAB27B	RAB27B, member RAS oncogene family
16653	0.030944	0.00167549	-3.55159	-1.25406	-0.140126	PAGE2	P antigen family, member 2 (prostate associated)
16057	0.030944	0.00167552	-3.55158	-1.25408	-0.277868	LOC100506544	uncharacterized LOC100506544
38030	0.030944	0.0016765	3.55134	-1.25462	0.348549	UQCRB	ubiquinol-cytochrome c reductase binding protein
21168	0.030944	0.00167654	3.55133	-1.25464	0.144187	EYA4	eyes absent homolog 4 (Drosophila)
32512	0.030944	0.00167755	-3.55109	-1.2552	-0.426456	EPHX2	epoxide hydrolase 2, cytoplasmic
18716	0.030944	0.00167855	3.55085	-1.25576	0.34997	SNORA7A///RPL32	small nucleolar RNA, H/ACA box 7A///ribosomal protein L32
18802	0.030944	0.00167879	3.55079	-1.25589	1.04893	GABRG2	gamma-aminobutyric acid (GABA) A receptor, gamma 2
14773	0.0310884	0.00168755	-3.54867	-1.26073	-0.337261	GLI2	GLI family zinc finger 2
1094	0.0311461	0.00169162	-3.54769	-1.26296	-0.322335	EIF4G1	eukaryotic translation initiation factor 4 gamma, 1
39294	0.0311649	0.00169357	3.54722	-1.26403	0.462136	B3GNT1	UDP-GlcNAc:betaGal beta-1,3-N-acetylglucosaminyltransferase 1
28072	0.0311745	0.00169534	-3.54679	-1.265	-0.182591	HPDL	4-hydroxyphenylpyruvate dioxygenase-like
13865	0.0311745	0.00169596	3.54664	-1.26534	0.735733	LPPR4	lipid phosphate phosphatase-related protein type 4
1305	0.0312204	0.00169939	-3.54582	-1.26722	-0.173702	TLR9	toll-like receptor 9
11620	0.0313538	0.00170853	-3.54363	-1.2722	-0.287285	ITGB7	integrin, beta 7
4300	0.0314026	0.00171214	3.54277	-1.27416	0.410076	PTPRN2	protein tyrosine phosphatase, receptor type, N polypeptide 2
29732	0.0315164	0.00171928	-3.54108	-1.27803	-0.631978	SCARA3	scavenger receptor class A, member 3
40944	0.0315246	0.00172067	-3.54075	-1.27878	-0.427557	ZNF480	zinc finger protein 480
19044	0.0315315	0.00172294	3.54021	-1.28	0.532575	GRIA2	glutamate receptor, ionotropic, AMPA 2
38554	0.0315787	0.00172722	3.5392	-1.28231	0.235584	GEMIN2	gem (nuclear organelle) associated protein 2
2163	0.0315787	0.00172741	3.53915	-1.28241	0.896938	SLITRK4	SLIT and NTRK-like family, member 4
12604	0.0316726	0.0017345	3.53748	-1.28621	0.27544	SIMC1	SUMO-interacting motifs containing 1
31864	0.0316726	0.0017357	-3.5372	-1.28686	-0.251643	FUZ	fuzzy planar cell polarity protein
34936	0.0316726	0.00173708	3.53688	-1.28759	0.310523	NUPL1	nucleoporin like 1
21024	0.0316726	0.00173791	3.53669	-1.28804	0.273862	BICD1	bicaudal D homolog 1 (Drosophila)
40190	0.0316726	0.0017381	-3.53664	-1.28814	-0.507831	CNTFR	ciliary neurotrophic factor receptor
9573	0.0316726	0.00173884	3.53647	-1.28853	0.358984	CCPG1	cell cycle progression 1
5630	0.0316726	0.00173919	-3.53638	-1.28872	-0.239121	CMBL	carboxymethylenebutenolidase homolog (Pseudomonas)
15759	0.031686	0.00174087	-3.53599	-1.28962	-0.50105	SH3TC1	SH3 domain and tetratricopeptide repeats 1
36171	0.03169	0.00174204	3.53572	-1.29024	0.298055	DDX41	DEAD (Asp-Glu-Ala-Asp) box polypeptide 41
14206	0.0317703	0.00174741	-3.53446	-1.2931	-0.203782	PPBP	pro-platelet basic protein (chemokine (C-X-C motif) ligand 7)
11794	0.0317956	0.00175012	-3.53383	-1.29454	-0.195854	IKBKB	inhibitor of kappa light polypeptide gene enhancer in B-cells, kinase beta
10097	0.0317956	0.0017507	3.5337	-1.29485	0.312083	NKAIN2	Na+/K+ transporting ATPase interacting 2
18613	0.031843	0.00175427	-3.53287	-1.29674	-0.398806	NEK7	NIMA-related kinase 7
27733	0.0319007	0.00175841	-3.53191	-1.29892	-0.37948	MICB	MHC class I polypeptide-related sequence B
22873	0.0319067	0.00175969	-3.53161	-1.2996	-0.361722	FAM19A5	family with sequence similarity 19 (chemokine (C-C motif)-like), member A5
2583	0.03195	0.00176436	-3.53053	-1.30206	-0.300189	LOC254057	uncharacterized LOC254057
20753	0.03195	0.00176548	-3.53027	-1.30265	-0.242358	PHB	prohibitin
25306	0.03195	0.00176681	-3.52996	-1.30335	-0.562319	ZFP36L2	ZFP36 ring finger protein-like 2
32621	0.03195	0.00176686	-3.52995	-1.30338	-0.308709	PRCP	prolylcarboxypeptidase (angiotensinase C)
42023	0.0319687	0.00177019	-3.52918	-1.30513	-0.31428	TRPV2	transient receptor potential cation channel, subfamily V, member 2
35803	0.0319687	0.00177044	3.52913	-1.30525	0.30024	SPIN1	spindlin 1
25921	0.0319687	0.00177146	3.52889	-1.30579	0.576199	LRRC37A4P	leucine rich repeat containing 37, member A4, pseudogene
190	0.0319687	0.00177173	3.52883	-1.30593	0.361049	CASD1	CAS1 domain containing 1
10664	0.0320021	0.00177454	3.52818	-1.3074	0.628433	PDP1	pyruvate dehyrogenase phosphatase catalytic subunit 1
20576	0.032042	0.00177771	3.52745	-1.30906	0.960046	HTR2A	5-hydroxytryptamine (serotonin) receptor 2A, G protein-coupled
9719	0.0320467	0.00177893	3.52717	-1.3097	0.45564	PLEKHB2	pleckstrin homology domain containing, family B (evectins) member 2
8610	0.0320923	0.00178242	-3.52637	-1.31152	-0.34016	C9orf142	chromosome 9 open reading frame 142
20749	0.0321055	0.00178412	3.52599	-1.3124	0.309543	NUDT4	nudix (nucleoside diphosphate linked moiety X)-type motif 4
43159	0.03211	0.00178533	-3.52571	-1.31303	-0.299154	SMYD4	SET and MYND domain containing 4
18812	0.0321229	0.00178715	3.52529	-1.31398	0.600153	GLT1D1	glycosyltransferase 1 domain containing 1
1121	0.0321229	0.0017889	3.52489	-1.31489	1.01939	GPR158	G protein-coupled receptor 158
11441	0.0321229	0.00178894	-3.52489	-1.31491	-0.219013	LRRC16A	leucine rich repeat containing 16A
17866	0.0322008	0.00179598	-3.52328	-1.31855	-0.632741	CHADL	chondroadherin-like
8319	0.0322008	0.00179617	-3.52324	-1.31865	-0.641835	KIF1B	kinesin family member 1B
32743	0.0322799	0.00180252	3.5218	-1.32193	0.265339	ZNRF2P1	zinc and ring finger 2 pseudogene 1
3054	0.0322877	0.0018048	3.52129	-1.3231	0.156116	DHRS2	dehydrogenase/reductase (SDR family) member 2
25001	0.0322877	0.00180557	-3.52111	-1.3235	-0.866184	SLC39A12	solute carrier family 39 (zinc transporter), member 12
36550	0.0322877	0.00180585	3.52105	-1.32364	0.206306	LMBR1	limb region 1 homolog (mouse)
7796	0.0323024	0.00180764	3.52064	-1.32456	0.198573	TP53TG3	TP53 target 3
2844	0.0323268	0.00180998	3.52012	-1.32576	0.294889	ABCC12	ATP-binding cassette, sub-family C (CFTR/MRP), member 12
44596	0.0323472	0.00181305	3.51942	-1.32734	0.331449	DACH2	dachshund homolog 2 (Drosophila)
26600	0.0323698	0.00181529	-3.51892	-1.32849	-0.340909	ABCA8	ATP-binding cassette, sub-family A (ABC1), member 8
4613	0.0323806	0.00181687	3.51857	-1.32929	0.189919	ZNF791	zinc finger protein 791
27550	0.0325213	0.00182671	-3.51636	-1.33431	-0.386442	FAM195A	family with sequence similarity 195, member A
6310	0.0326406	0.00183439	3.51465	-1.3382	0.514976	LINC00643	long intergenic non-protein coding RNA 643
44025	0.0327547	0.00184286	-3.51277	-1.34248	-0.274213	IP6K3	inositol hexakisphosphate kinase 3
2098	0.0327547	0.00184292	3.51276	-1.3425	0.191133	CTDSPL2	CTD (carboxy-terminal domain, RNA polymerase II, polypeptide A) small phosphatase like 2
42559	0.0327547	0.00184606	-3.51206	-1.34409	-0.218814	PPP2R1B	protein phosphatase 2, regulatory subunit A, beta
7156	0.0327547	0.00184681	-3.5119	-1.34446	-0.328598	POLE4	polymerase (DNA-directed), epsilon 4, accessory subunit
33361	0.0327547	0.00184767	3.51171	-1.34489	0.384228	CCDC88A	coiled-coil domain containing 88A
14605	0.032844	0.00185468	-3.51016	-1.34841	-0.310485	DEXI	Dexi homolog (mouse)
6665	0.0330688	0.00186836	-3.50716	-1.35523	-0.335403	C1orf63	chromosome 1 open reading frame 63
18473	0.0331844	0.00187589	-3.50552	-1.35896	-0.18872	TRIM21	tripartite motif containing 21
31420	0.0332305	0.00187949	-3.50473	-1.36074	-0.22635	GNRH1	gonadotropin-releasing hormone 1 (luteinizing-releasing hormone)
6682	0.0332899	0.00188484	-3.50357	-1.36338	-0.275455	RHOQ	ras homolog family member Q
25374	0.0333104	0.00188845	3.50279	-1.36515	0.471699	FHL2	four and a half LIM domains 2
1072	0.0333104	0.00188907	3.50266	-1.36546	0.350137	DNAJB14	DnaJ (Hsp40) homolog, subfamily B, member 14
8517	0.0333104	0.0018893	3.50261	-1.36557	0.268097	ZCCHC17	zinc finger, CCHC domain containing 17
32087	0.0333104	0.00188999	3.50246	-1.36591	0.299526	CELF5	CUGBP, Elav-like family member 5
30694	0.0333267	0.00189248	3.50192	-1.36714	0.534528	SYNPR	synaptoporin
17164	0.0333267	0.00189292	3.50183	-1.36735	0.361119	FAM73A	family with sequence similarity 73, member A
3865	0.0333551	0.00189809	3.50071	-1.36988	0.21981	RASGRP1	RAS guanyl releasing protein 1 (calcium and DAG-regulated)
35861	0.0333551	0.00189815	-3.5007	-1.36991	-0.470942	ANG	angiogenin, ribonuclease, RNase A family, 5
15394	0.0333551	0.00189904	-3.50051	-1.37034	-0.216957	RAB9BP1	RAB9B, member RAS oncogene family pseudogene 1
36834	0.0333551	0.00189908	3.5005	-1.37036	0.337736	RGS6	regulator of G-protein signaling 6
17492	0.0334303	0.00190581	3.49906	-1.37365	0.276592	MKKS	McKusick-Kaufman syndrome
27235	0.0334444	0.00190773	3.49864	-1.37458	0.980613	OLFM1	olfactomedin 1
20881	0.0334444	0.00190862	-3.49845	-1.37501	-0.347604	ARMC5	armadillo repeat containing 5
12381	0.0334519	0.00191004	-3.49815	-1.37571	-0.109968	ITGA2	integrin, alpha 2 (CD49B, alpha 2 subunit of VLA-2 receptor)
1780	0.0335161	0.00191472	3.49715	-1.37797	0.482463	PAK7	p21 protein (Cdc42/Rac)-activated kinase 7
35972	0.0335307	0.00191744	3.49657	-1.37929	0.496225	CALY	calcyon neuron-specific vesicular protein
24824	0.0335307	0.00191756	3.49654	-1.37935	0.587888	LRRC73	leucine rich repeat containing 73
39276	0.0335435	0.0019193	-3.49618	-1.38019	-0.383799	MIR100HG	mir-100-let-7a-2 cluster host gene (non-protein coding)
40596	0.0336417	0.00192592	-3.49477	-1.38339	-0.120307	ANKRD40	ankyrin repeat domain 40
11277	0.0336623	0.0019286	-3.4942	-1.38468	-0.375401	TRABD	TraB domain containing
25960	0.0336623	0.00192912	-3.49409	-1.38493	-0.284225	C19orf25	chromosome 19 open reading frame 25
45072	0.0336804	0.00193116	-3.49366	-1.38591	-0.304154	PDE4DIP	phosphodiesterase 4D interacting protein
2812	0.0336992	0.00193325	3.49322	-1.38691	0.0862675	INADL	InaD-like (Drosophila)
31190	0.0337413	0.00193668	-3.49249	-1.38855	-0.330265	KIF26A	kinesin family member 26A
30493	0.0337672	0.00193984	-3.49183	-1.39007	-0.239464	LOC100134317///LOC284412	uncharacterized LOC100134317///uncharacterized LOC284412
351	0.0337672	0.0019412	-3.49154	-1.39072	-0.344625	SMAD7	SMAD family member 7
37481	0.0337719	0.00194249	3.49127	-1.39133	0.520778	SST	somatostatin
20149	0.0337786	0.00194521	3.49069	-1.39263	0.280518	SLC25A17	solute carrier family 25 (mitochondrial carrier; peroxisomal membrane protein, 34kDa), member 17
37949	0.0337786	0.00194551	-3.49063	-1.39278	-0.383234	CDK2AP1	cyclin-dependent kinase 2 associated protein 1
20670	0.0337786	0.00194672	-3.49038	-1.39335	-0.29223	HLA-DPA1	major histocompatibility complex, class II, DP alpha 1
39984	0.0337786	0.00194692	-3.49034	-1.39345	-0.176542	ATP6V0A4	ATPase, H+ transporting, lysosomal V0 subunit a4
14494	0.0337919	0.00194971	-3.48975	-1.39477	-0.66664	METTL7A	methyltransferase like 7A
3778	0.0338563	0.00195444	3.48876	-1.39702	0.822811	PCSK1	proprotein convertase subtilisin/kexin type 1
13818	0.0339339	0.00196166	3.48725	-1.40045	0.559236	ZNF25	zinc finger protein 25
8301	0.0339339	0.0019617	3.48724	-1.40047	0.20564	ZNF211	zinc finger protein 211
5110	0.0339339	0.00196197	3.48719	-1.40059	0.202337	RECK	reversion-inducing-cysteine-rich protein with kazal motifs
33007	0.0339423	0.00196347	3.48688	-1.4013	0.220682	IRAK1BP1	interleukin-1 receptor-associated kinase 1 binding protein 1
28800	0.0339461	0.00196471	3.48662	-1.40188	0.514623	PRKAR2B	protein kinase, cAMP-dependent, regulatory, type II, beta
15450	0.0339605	0.00196729	-3.48608	-1.4031	-0.420235	KLF15	Kruppel-like factor 15
10042	0.0339605	0.00196758	-3.48602	-1.40324	-0.411055	HSP90AA1	heat shock protein 90kDa alpha (cytosolic), class A member 1
17971	0.033971	0.00196921	3.48568	-1.40401	0.418413	NETO2	neuropilin (NRP) and tolloid (TLL)-like 2
29839	0.033971	0.00197022	-3.48547	-1.40448	-0.720961	PLEKHO2	pleckstrin homology domain containing, family O member 2
8013	0.0341397	0.00198205	3.48303	-1.41003	0.420631	TMEM260	transmembrane protein 260
32372	0.0342092	0.00198903	3.48159	-1.4133	0.28335	DIRAS3	DIRAS family, GTP-binding RAS-like 3
31507	0.0342092	0.00198916	-3.48156	-1.41336	-0.284091	KCTD11	potassium channel tetramerisation domain containing 11
41964	0.0342535	0.00199379	3.48061	-1.41551	0.0876209	NEK3	NIMA-related kinase 3
14877	0.034255	0.0019961	3.48014	-1.41659	0.22287	UNC5D	unc-5 homolog D (C. elegans)
16300	0.034255	0.00199635	-3.48009	-1.4167	-0.462905	ACSS1	acyl-CoA synthetase short-chain family member 1
42736	0.034255	0.00199695	-3.47996	-1.41698	-0.161478	HCAR3	hydroxycarboxylic acid receptor 3
5109	0.0343524	0.00200376	3.47857	-1.42014	0.303411	EPHA10	EPH receptor A10
12140	0.0343524	0.00200469	-3.47838	-1.42057	-0.189073	TAX1BP3	Tax1 (human T-cell leukemia virus type I) binding protein 3
34217	0.0344407	0.00201166	-3.47696	-1.42379	-0.183536	ANKRD18A	ankyrin repeat domain 18A
44256	0.0344407	0.0020119	-3.47691	-1.4239	-0.179624	C16orf71	chromosome 16 open reading frame 71
983	0.0345188	0.0020175	-3.47578	-1.42648	-0.389896	ZFHX4	zinc finger homeobox 4
2286	0.0345255	0.00201893	3.47549	-1.42713	0.268197	LBH	limb bud and heart development
7442	0.0345893	0.00202369	-3.47452	-1.42932	-0.101031	OTOP1	otopetrin 1
2274	0.0346789	0.00202998	3.47326	-1.43219	0.155589	KLHL11	kelch-like family member 11
3620	0.0347147	0.00203415	3.47242	-1.4341	0.125012	GPR63	G protein-coupled receptor 63
2626	0.0347429	0.00203685	3.47188	-1.43533	0.195869	KITLG	KIT ligand
5577	0.0348081	0.00204171	3.4709	-1.43754	0.355797	ANKRD30BP2	ankyrin repeat domain 30B pseudogene 2
10365	0.0348925	0.0020477	-3.4697	-1.44026	-0.259647	CCDC86	coiled-coil domain containing 86
5584	0.0349227	0.00205217	3.46881	-1.44228	0.209279	LRRTM3	leucine rich repeat transmembrane neuronal 3
17357	0.0349227	0.00205239	3.46876	-1.44238	0.450442	BOD1L1	biorientation of chromosomes in cell division 1-like 1
25853	0.0349227	0.00205261	3.46872	-1.44248	0.419489	NUDT11	nudix (nucleoside diphosphate linked moiety X)-type motif 11
14744	0.0349597	0.0020576	3.46773	-1.44473	0.616387	CTNNAL1	catenin (cadherin-associated protein), alpha-like 1
36190	0.0349597	0.00205793	-3.46766	-1.44488	-0.225145	PCDHB7	protocadherin beta 7
8949	0.0349668	0.0020598	-3.46729	-1.44572	-0.272767	SLC9A9	solute carrier family 9, subfamily A (NHE9, cation proton antiporter 9), member 9
38308	0.0349721	0.00206339	-3.46658	-1.44733	-0.237905	PAOX	polyamine oxidase (exo-N4-amino)
18447	0.0349721	0.00206348	3.46656	-1.44737	0.625318	PCDHA11	protocadherin alpha 11
6159	0.0349721	0.0020639	-3.46648	-1.44756	-0.384673	TMEM104	transmembrane protein 104
18379	0.0349781	0.00206571	3.46612	-1.44837	0.402767	TRIM9	tripartite motif containing 9
32822	0.0349781	0.00206635	-3.46599	-1.44866	-0.303708	KATNAL2	katanin p60 subunit A-like 2
25393	0.0349975	0.00206922	-3.46542	-1.44995	-0.265332	FDFT1	farnesyl-diphosphate farnesyltransferase 1
5480	0.0349975	0.00206959	3.46535	-1.45012	0.299465	NDUFAF5	NADH dehydrogenase (ubiquinone) complex I, assembly factor 5
37569	0.0350056	0.00207112	-3.46505	-1.4508	-0.310563	AKR1B1	aldo-keto reductase family 1, member B1 (aldose reductase)
44251	0.0350191	0.00207366	-3.46455	-1.45194	-0.234686	C19orf38	chromosome 19 open reading frame 38
2143	0.0350191	0.00207402	-3.46447	-1.4521	-0.524235	PGM1	phosphoglucomutase 1
34656	0.03512	0.0020825	-3.46281	-1.45588	-0.203062	ZXDC	ZXD family zinc finger C
10577	0.03512	0.0020828	-3.46275	-1.45601	-0.812892	PBXIP1	pre-B-cell leukemia homeobox interacting protein 1
38445	0.03512	0.00208315	-3.46268	-1.45617	-0.820242	RLBP1	retinaldehyde binding protein 1
37489	0.0351275	0.00208465	3.46238	-1.45684	0.372558	TRPC1	transient receptor potential cation channel, subfamily C, member 1
24221	0.0351344	0.00208611	3.4621	-1.45749	0.438929	USP11	ubiquitin specific peptidase 11
23121	0.0351594	0.0020897	-3.46139	-1.45908	-0.175124	TRIM68	tripartite motif containing 68
30555	0.0352733	0.00209779	-3.45981	-1.46266	-0.28167	POLA1	polymerase (DNA directed), alpha 1, catalytic subunit
34916	0.0352733	0.00209858	-3.45966	-1.46301	-0.152479	GAS2L1	growth arrest-specific 2 like 1
20107	0.0353608	0.00210485	-3.45844	-1.46578	-0.441608	FYCO1	FYVE and coiled-coil domain containing 1
27206	0.0354584	0.00211172	3.4571	-1.4688	0.515897	GNG3	guanine nucleotide binding protein (G protein), gamma 3
15005	0.0354646	0.00211421	3.45662	-1.46989	0.144103	C3orf38	chromosome 3 open reading frame 38
13083	0.0355119	0.00211877	3.45574	-1.47189	0.270505	ARHGAP29	Rho GTPase activating protein 29
39534	0.0355119	0.00212022	-3.45546	-1.47252	-0.335044	FDXR	ferredoxin reductase
29986	0.0356121	0.00212789	3.45398	-1.47587	0.460118	KIAA1107	KIAA1107
2158	0.035752	0.00213777	3.45208	-1.48016	0.246733	PLAGL1	pleiomorphic adenoma gene-like 1
37656	0.0357955	0.00214145	-3.45138	-1.48175	-0.185803	SNAI3	snail family zinc finger 3
44867	0.035796	0.00214255	-3.45117	-1.48223	-0.173582	HLA-DMB	major histocompatibility complex, class II, DM beta
10876	0.0358438	0.00214649	3.45041	-1.48393	0.19114	RAB14	RAB14, member RAS oncogene family
40750	0.0358776	0.00215001	3.44974	-1.48545	0.311182	NDUFS5	NADH dehydrogenase (ubiquinone) Fe-S protein 5, 15kDa (NADH-coenzyme Q reductase)
23359	0.0358776	0.00215183	-3.4494	-1.48624	-0.259435	KEAP1	kelch-like ECH-associated protein 1
40050	0.0358776	0.00215246	-3.44928	-1.48651	-0.381408	LOC100507131	uncharacterized LOC100507131
27425	0.0358776	0.00215281	-3.44921	-1.48666	-0.24136	FZD1	frizzled family receptor 1
20650	0.0359024	0.00215537	3.44872	-1.48776	1.1282	CREG2	cellular repressor of E1A-stimulated genes 2
11444	0.0359024	0.00215644	3.44852	-1.48822	0.123699	SLC12A6	solute carrier family 12 (potassium/chloride transporters), member 6
16911	0.0359187	0.0021592	3.44799	-1.48941	0.461802	NDN	necdin, melanoma antigen (MAGE) family member
5571	0.0359187	0.00215958	3.44792	-1.48957	0.24182	C17orf58	chromosome 17 open reading frame 58
7993	0.0359344	0.00216482	-3.44693	-1.49182	-0.296043	CPNE2	copine II
42219	0.0360195	0.00217248	3.44548	-1.49509	0.240463	LINC00467	long intergenic non-protein coding RNA 467
25676	0.0360195	0.00217356	3.44528	-1.49555	0.513051	AMER3	APC membrane recruitment protein 3
16256	0.0360195	0.00217551	-3.44491	-1.49638	-0.661058	HMOX1	heme oxygenase (decycling) 1
15524	0.0360195	0.0021775	3.44454	-1.49723	0.245618	SRP19	signal recognition particle 19kDa
11154	0.0361219	0.00218478	-3.44317	-1.50032	-0.175361	TBC1D2B	TBC1 domain family, member 2B
26163	0.0361663	0.00218855	3.44246	-1.50192	0.237629	SNRPE	small nuclear ribonucleoprotein polypeptide E
25365	0.036184	0.0021907	3.44206	-1.50283	0.695127	BEX4	brain expressed, X-linked 4
23358	0.0362007	0.0021928	-3.44167	-1.50372	-0.380443	KANK1	KN motif and ankyrin repeat domains 1
7065	0.0362273	0.0021963	-3.44101	-1.50519	-0.311242	SELENBP1	selenium binding protein 1
13316	0.0362273	0.00219658	-3.44096	-1.50531	-0.194776	PRMT2	protein arginine methyltransferase 2
8215	0.0362279	0.00219794	-3.44071	-1.50589	-0.423176	DPF3	D4, zinc and double PHD fingers, family 3
32364	0.0364409	0.00221495	-3.43755	-1.51303	-0.0858282	DENND2D	DENN/MADD domain containing 2D
15105	0.0364751	0.00222051	3.43652	-1.51535	0.20936	INS-IGF2///INS///IGF2	INS-IGF2 readthrough///insulin///insulin-like growth factor 2 (somatomedin A)
28749	0.0364751	0.00222341	-3.43599	-1.51656	-0.376389	PYCARD	PYD and CARD domain containing
26701	0.0364751	0.00222361	-3.43595	-1.51664	-0.109591	FLJ21408	uncharacterized LOC400512
8469	0.0364987	0.00222616	-3.43548	-1.51771	-0.434256	RBM17	RNA binding motif protein 17
14095	0.0365904	0.00223334	3.43416	-1.52069	0.249766	SATB2	SATB homeobox 2
16522	0.0365904	0.00223394	-3.43405	-1.52094	-0.0923282	OR4C3	olfactory receptor, family 4, subfamily C, member 3
34669	0.0366525	0.00223997	3.43294	-1.52344	0.323498	PCDHB14	protocadherin beta 14
31604	0.0366525	0.00224161	-3.43264	-1.52412	-0.24302	CERS4	ceramide synthase 4
2425	0.0366525	0.00224433	-3.43215	-1.52524	-0.653473	CRYAB	crystallin, alpha B
11169	0.0366525	0.00224499	3.43203	-1.52551	0.306672	CCDC28A	coiled-coil domain containing 28A
2676	0.0366525	0.00224747	-3.43157	-1.52653	-0.300253	LGALS9C	lectin, galactoside-binding, soluble, 9C
42675	0.0366525	0.00224762	3.43155	-1.52659	0.266907	USP13	ubiquitin specific peptidase 13 (isopeptidase T-3)
11233	0.0366525	0.00224795	-3.43149	-1.52673	-0.583768	C1orf198	chromosome 1 open reading frame 198
40622	0.0366525	0.0022487	-3.43135	-1.52704	-0.628301	MYBPH	myosin binding protein H
23291	0.0366633	0.00225048	-3.43102	-1.52777	-0.167568	HLTF	helicase-like transcription factor
27777	0.0367074	0.00225428	3.43033	-1.52934	0.665492	WDR47	WD repeat domain 47
2774	0.0367616	0.00225871	3.42953	-1.53116	0.231463	MAP3K13	mitogen-activated protein kinase kinase kinase 13
4586	0.036774	0.00226057	-3.42919	-1.53192	-0.261283	NT5DC2	5'-nucleotidase domain containing 2
17619	0.0367854	0.00226238	-3.42886	-1.53266	-0.15879	FMO1	flavin containing monooxygenase 1
32356	0.0368104	0.00226555	-3.42829	-1.53395	-0.232882	CYB561A3	cytochrome b561 family, member A3
3375	0.0368104	0.00226612	3.42818	-1.53419	0.427301	LDLRAD4	low density lipoprotein receptor class A domain containing 4
39386	0.0368354	0.00227058	3.42738	-1.53601	0.192883	CLASP2	cytoplasmic linker associated protein 2
17913	0.0368354	0.00227097	3.42731	-1.53617	0.525985	LYSMD4	LysM, putative peptidoglycan-binding, domain containing 4
19066	0.0368748	0.0022745	-3.42667	-1.53761	-0.360389	ACSL1	acyl-CoA synthetase long-chain family member 1
4985	0.0368771	0.00227758	3.42611	-1.53886	0.317771	MARK1	MAP/microtubule affinity-regulating kinase 1
39349	0.0368771	0.00227944	3.42578	-1.53962	0.529951	KCNC2	potassium voltage-gated channel, Shaw-related subfamily, member 2
2971	0.0368771	0.00227985	3.42571	-1.53978	0.243957	RPP40	ribonuclease P/MRP 40kDa subunit
15242	0.0368771	0.00228017	-3.42565	-1.53991	-0.30527	EMP3	epithelial membrane protein 3
28541	0.0368833	0.00228257	-3.42522	-1.54089	-0.748904	BCL6	B-cell CLL/lymphoma 6
8764	0.0368833	0.00228276	-3.42518	-1.54097	-0.194246	ZNF845	zinc finger protein 845
6196	0.0368942	0.00228454	3.42486	-1.54169	0.51917	EGR2	early growth response 2
3412	0.0369404	0.0022892	3.42403	-1.54358	0.740495	CSRNP3	cysteine-serine-rich nuclear protein 3
36020	0.0369404	0.00228962	3.42395	-1.54374	0.770123	CRYM	crystallin, mu
19519	0.0370232	0.00229586	-3.42284	-1.54626	-0.567003	ZHX2	zinc fingers and homeoboxes 2
20583	0.0370291	0.00229733	-3.42257	-1.54686	-0.304026	COTL1	coactosin-like 1 (Dictyostelium)
11796	0.0370678	0.00230085	-3.42194	-1.54827	-0.155176	RCN3	reticulocalbin 3, EF-hand calcium binding domain
30990	0.0371262	0.00230781	-3.4207	-1.55107	-0.284886	C9orf89	chromosome 9 open reading frame 89
19251	0.0371337	0.00230938	3.42042	-1.5517	0.268163	NDUFS4	NADH dehydrogenase (ubiquinone) Fe-S protein 4, 18kDa (NADH-coenzyme Q reductase)
31852	0.0372794	0.00231956	3.41862	-1.55578	0.413393	VPS13A	vacuolar protein sorting 13 homolog A (S. cerevisiae)
37681	0.0373436	0.00232538	3.41759	-1.5581	0.330689	LINC00461	long intergenic non-protein coding RNA 461
25189	0.0373436	0.0023258	3.41752	-1.55826	0.758176	FGF12	fibroblast growth factor 12
1507	0.0373547	0.0023276	3.4172	-1.55898	0.146817	PGC	progastricsin (pepsinogen C)
4567	0.0373588	0.0023299	-3.4168	-1.55989	-0.440047	CPQ	carboxypeptidase Q
979	0.0373588	0.0023301	3.41676	-1.55997	0.590227	NELL1	NEL-like 1 (chicken)
10156	0.0373799	0.00233584	3.41575	-1.56225	0.391561	EPB41L4B	erythrocyte membrane protein band 4.1 like 4B
28989	0.0373799	0.00233589	-3.41574	-1.56227	-0.291199	ZBTB5	zinc finger and BTB domain containing 5
30297	0.0373831	0.00234122	-3.41481	-1.56438	-0.559338	IFI30	interferon, gamma-inducible protein 30
23661	0.0373831	0.00234171	3.41472	-1.56458	0.351959	KLHL42	kelch-like family member 42
21816	0.0373831	0.00234209	3.41465	-1.56473	0.339191	NLK	nemo-like kinase
32121	0.0373831	0.00234245	3.41459	-1.56487	0.699771	FAM81A	family with sequence similarity 81, member A
6083	0.0373831	0.00234372	3.41437	-1.56537	0.297608	PCDHAC2	protocadherin alpha subfamily C, 2
22947	0.0373831	0.00234394	3.41433	-1.56546	0.845217	PCDH8	protocadherin 8
13393	0.0373831	0.0023455	-3.41406	-1.56607	-0.472155	LINC00085	long intergenic non-protein coding RNA 85
37604	0.0374587	0.00235479	3.41243	-1.56974	0.559508	ATP2B1	ATPase, Ca++ transporting, plasma membrane 1
36304	0.0374587	0.00235541	3.41233	-1.56998	0.260829	HELZ	helicase with zinc finger
13600	0.0374654	0.00235695	3.41206	-1.57059	0.283424	MED10	mediator complex subunit 10
44891	0.0375471	0.00236322	-3.41097	-1.57304	-0.237416	CDH2	cadherin 2, type 1, N-cadherin (neuronal)
42260	0.0375724	0.00236801	-3.41013	-1.57492	-0.105561	ARRDC5	arrestin domain containing 5
29949	0.0375937	0.00237065	-3.40968	-1.57595	-0.23976	RILP	Rab interacting lysosomal protein
19023	0.0376093	0.00237284	3.4093	-1.57681	0.21447	UBA6	ubiquitin-like modifier activating enzyme 6
42821	0.0376093	0.00237427	3.40905	-1.57736	0.19048	TNFRSF11A	tumor necrosis factor receptor superfamily, member 11a, NFKB activator
33423	0.0376093	0.00237522	3.40889	-1.57773	0.358199	PSMG1	proteasome (prosome, macropain) assembly chaperone 1
33691	0.0376093	0.00237627	-3.4087	-1.57814	-0.315192	SNX1	sorting nexin 1
24574	0.0376093	0.00237931	3.40818	-1.57933	0.398789	TRIM33	tripartite motif containing 33
10216	0.0376093	0.00238017	-3.40803	-1.57966	-0.129334	LOC100128288	uncharacterized LOC100128288
4079	0.0376093	0.002381	-3.40789	-1.57999	-0.28622	TJAP1	tight junction associated protein 1 (peripheral)
15979	0.0376093	0.00238178	3.40775	-1.58029	0.197217	ZNF44	zinc finger protein 44
38173	0.03773	0.00239331	-3.40577	-1.58476	-0.204972	ST6GALNAC4	ST6 (alpha-N-acetyl-neuraminyl-2,3-beta-galactosyl-1,3)-N-acetylgalactosaminide alpha-2,6-sialyltransferase 4
31539	0.0378014	0.00240143	3.40438	-1.58789	0.228803	ZNF518A	zinc finger protein 518A
17100	0.0378014	0.00240187	-3.4043	-1.58806	-0.274724	MIER2	mesoderm induction early response 1, family member 2
12832	0.0378517	0.00240665	3.40349	-1.58991	0.269403	UBE2W	ubiquitin-conjugating enzyme E2W (putative)
14707	0.037964	0.00241561	3.40196	-1.59335	0.779681	TSPYL4	TSPY-like 4
6208	0.0379907	0.00241845	-3.40148	-1.59443	-0.342938	UNC119B	unc-119 homolog B (C. elegans)
17850	0.037998	0.00242043	3.40114	-1.59519	0.104573	LOC100507663	uncharacterized LOC100507663
10444	0.037998	0.00242119	3.40101	-1.59548	0.186824	KIAA1109	KIAA1109
15723	0.0380372	0.00242483	-3.4004	-1.59687	-0.323528	ZRSR2	zinc finger (CCCH type), RNA-binding motif and serine/arginine rich 2
8241	0.0380524	0.00242709	3.40001	-1.59774	0.244647	PDE1A	phosphodiesterase 1A, calmodulin-dependent
25050	0.0380524	0.0024291	-3.39967	-1.5985	-0.465384	DCXR	dicarbonyl/L-xylulose reductase
8502	0.0380524	0.00242922	3.39965	-1.59855	0.456443	ERC2	ELKS/RAB6-interacting/CAST family member 2
20594	0.0380609	0.0024309	-3.39937	-1.59919	-0.307858	B3GALT4	UDP-Gal:betaGlcNAc beta 1,3-galactosyltransferase, polypeptide 4
2523	0.0380846	0.00243469	3.39873	-1.60063	0.252176	ZNF385D	zinc finger protein 385D
20284	0.0381312	0.00243882	-3.39803	-1.6022	-0.513163	SOX2	SRY (sex determining region Y)-box 2
25456	0.0382077	0.00244486	-3.39702	-1.60448	-0.201551	UCK1	uridine-cytidine kinase 1
5746	0.0382153	0.00244659	3.39672	-1.60514	0.276616	SLC7A14	solute carrier family 7 (orphan transporter), member 14
21681	0.0382153	0.00244877	-3.39636	-1.60597	-0.336283	HSPA8	heat shock 70kDa protein 8
35455	0.038272	0.00245579	-3.39518	-1.60862	-0.296495	SLC25A1	solute carrier family 25 (mitochondrial carrier; citrate transporter), member 1
40588	0.038272	0.00245597	-3.39515	-1.60868	-0.830483	LRRC32	leucine rich repeat containing 32
15119	0.038272	0.00245924	-3.39461	-1.60991	-0.334225	TMEM170A	transmembrane protein 170A
20537	0.038272	0.00246021	-3.39444	-1.61028	-0.203858	MYD88	myeloid differentiation primary response 88
35247	0.038272	0.00246147	-3.39423	-1.61075	-0.218766	C12orf44	chromosome 12 open reading frame 44
14279	0.038272	0.00246158	-3.39421	-1.6108	-0.414425	BCAN	brevican
757	0.038272	0.00246173	3.39419	-1.61085	0.308882	TMEM128	transmembrane protein 128
1672	0.038272	0.00246381	3.39384	-1.61163	0.262193	CHD6	chromodomain helicase DNA binding protein 6
35913	0.038272	0.00246387	-3.39383	-1.61166	-0.227936	LOC644617	uncharacterized LOC644617
10690	0.0383552	0.00247038	-3.39275	-1.6141	-0.157491	SMAGP	small cell adhesion glycoprotein
24510	0.0383575	0.00247167	-3.39253	-1.61458	-0.699904	SLC9A3R1	solute carrier family 9, subfamily A (NHE3, cation proton antiporter 3), member 3 regulator 1
39165	0.0383778	0.00247528	-3.39193	-1.61593	-0.211653	CYTL1	cytokine-like 1
42082	0.0383835	0.00247729	3.3916	-1.61668	0.286455	ASMT	acetylserotonin O-methyltransferase
27627	0.0383835	0.00247861	-3.39138	-1.61717	-0.0981024	SNX20	sorting nexin 20
42148	0.0383835	0.0024791	-3.3913	-1.61736	-0.236937	FERMT1	fermitin family member 1
30593	0.0384592	0.00248744	3.38992	-1.62047	0.442679	SORCS3	sortilin-related VPS10 domain containing receptor 3
11806	0.0385048	0.0024927	3.38905	-1.62242	0.822326	ATP6V1G2	ATPase, H+ transporting, lysosomal 13kDa, V1 subunit G2
12297	0.0385851	0.00250021	-3.38781	-1.62521	-0.271198	ANXA4	annexin A4
33005	0.0386289	0.00250421	3.38715	-1.62668	0.658721	JAKMIP1	janus kinase and microtubule interacting protein 1
8839	0.0386584	0.00250728	-3.38665	-1.62782	-0.119808	TREML2	triggering receptor expressed on myeloid cells-like 2
25183	0.0386872	0.00251147	3.38597	-1.62936	0.353062	KBTBD6	kelch repeat and BTB (POZ) domain containing 6
3279	0.038692	0.00251293	3.38572	-1.6299	0.384149	PEX11B	peroxisomal biogenesis factor 11 beta
2148	0.038867	0.00252546	3.38368	-1.6345	0.251085	RABGGTB	Rab geranylgeranyltransferase, beta subunit
14300	0.0388789	0.00252848	3.38319	-1.63561	0.405702	DGKI	diacylglycerol kinase, iota
8998	0.0388789	0.00252919	3.38307	-1.63587	0.376337	MTPN	myotrophin
13645	0.0388789	0.00252976	3.38298	-1.63608	0.316136	GARNL3	GTPase activating Rap/RanGAP domain-like 3
41636	0.0388789	0.00253098	-3.38278	-1.63653	-0.36669	GSN	gelsolin
17830	0.0388789	0.0025335	3.38237	-1.63745	0.124131	POSTN	periostin, osteoblast specific factor
9199	0.0388789	0.00253477	-3.38217	-1.63791	-0.67327	RAMP1	receptor (G protein-coupled) activity modifying protein 1
10468	0.0388789	0.00253643	3.3819	-1.63851	0.350882	FBXO9	F-box protein 9
18949	0.0388789	0.00253664	-3.38186	-1.63859	-0.142316	LOC100289090	uncharacterized LOC100289090
20236	0.0388789	0.00253672	3.38185	-1.63862	0.371319	MYADM	myeloid-associated differentiation marker
5653	0.0389016	0.00254001	3.38132	-1.63982	0.245785	PDIA5	protein disulfide isomerase family A, member 5
25347	0.0389016	0.00254053	-3.38123	-1.64001	-0.241516	LINC00675	long intergenic non-protein coding RNA 675
13491	0.0389479	0.00254481	-3.38054	-1.64157	-0.107408	PRIM2	primase, DNA, polypeptide 2 (58kDa)
31514	0.0389479	0.00254589	-3.38037	-1.64196	-0.178446	CD14	CD14 molecule
34693	0.038962	0.00254894	3.37987	-1.64307	0.718026	SLC32A1	solute carrier family 32 (GABA vesicular transporter), member 1
18496	0.038962	0.00254915	-3.37984	-1.64314	-0.234927	ATG12	autophagy related 12
5819	0.0389959	0.0025536	-3.37912	-1.64476	-0.18269	FAM101A	family with sequence similarity 101, member A
31706	0.0389959	0.00255403	3.37905	-1.64491	0.457223	PAK6	p21 protein (Cdc42/Rac)-activated kinase 6
7848	0.0390243	0.00255808	-3.3784	-1.64638	-0.10969	TBX19	T-box 19
7780	0.0390243	0.00255907	-3.37824	-1.64673	-0.239002	IFRD2	interferon-related developmental regulator 2
19090	0.0390772	0.00256371	3.3775	-1.64841	0.304394	TAF9	TAF9 RNA polymerase II, TATA box binding protein (TBP)-associated factor, 32kDa
2251	0.0390941	0.00256599	-3.37713	-1.64923	-0.344063	ASPRV1	aspartic peptidase, retroviral-like 1
36626	0.039104	0.00256814	-3.37678	-1.65001	-0.363983	RBM6	RNA binding motif protein 6
25789	0.039104	0.00256898	3.37665	-1.65031	0.290898	SYNPO2	synaptopodin 2
44586	0.0391309	0.00257192	3.37618	-1.65137	0.137113	ATXN3	ataxin 3
2355	0.0391358	0.00257341	3.37594	-1.65191	0.114252	ANO1	anoctamin 1, calcium activated chloride channel
7140	0.0391745	0.00257948	3.37497	-1.65408	0.175189	IMPAD1	inositol monophosphatase domain containing 1
1253	0.0391758	0.00258133	-3.37468	-1.65475	-0.484435	MFSD12	major facilitator superfamily domain containing 12
38188	0.0391758	0.00258191	3.37458	-1.65496	0.188819	EFCAB6	EF-hand calcium binding domain 6
13842	0.0391873	0.00258384	3.37428	-1.65565	0.432558	KIAA1239	KIAA1239
32696	0.0391975	0.00258569	-3.37398	-1.65631	-0.312508	PAIP2B	poly(A) binding protein interacting protein 2B
839	0.0392322	0.00258916	3.37343	-1.65755	0.680266	RSPO2	R-spondin 2
21814	0.0392914	0.00259424	3.37262	-1.65936	0.262332	GRK6	G protein-coupled receptor kinase 6
1925	0.0393038	0.00259624	-3.37231	-1.66007	-0.311986	ECI1	enoyl-CoA delta isomerase 1
9674	0.039331	0.00260039	3.37165	-1.66155	0.319898	LZTFL1	leucine zipper transcription factor-like 1
6971	0.039574	0.00262001	-3.36855	-1.6685	-0.414222	LOC284998	uncharacterized LOC284998
19313	0.039595	0.00262355	-3.368	-1.66975	-0.105971	LINC00324	long intergenic non-protein coding RNA 324
28012	0.039595	0.00262377	3.36796	-1.66983	0.267612	RPL9	ribosomal protein L9
10214	0.0396625	0.00263169	3.36672	-1.67262	0.392795	GFRA2	GDNF family receptor alpha 2
14447	0.0397228	0.00263765	3.36579	-1.67471	0.288441	KIAA1841	KIAA1841
16115	0.0397228	0.00263819	3.36571	-1.6749	0.631158	NGFRAP1	nerve growth factor receptor (TNFRSF16) associated protein 1
40056	0.0397232	0.0026394	3.36552	-1.67533	0.258767	MAP1LC3A	microtubule-associated protein 1 light chain 3 alpha
11974	0.039731	0.00264112	3.36525	-1.67593	0.409447	ACTR3B	ARP3 actin-related protein 3 homolog B (yeast)
21154	0.0398877	0.00265273	3.36344	-1.67998	0.113727	MYOZ2	myozenin 2
3777	0.0399743	0.00266323	3.36182	-1.68364	0.153307	MAN1B1-AS1	MAN1B1 antisense RNA 1 (head to head)
38360	0.0399743	0.00266329	-3.36181	-1.68366	-0.331199	DERL2	derlin 2
27856	0.0399743	0.00266448	3.36162	-1.68407	0.400705	CPEB1	cytoplasmic polyadenylation element binding protein 1
40929	0.0400235	0.00266896	3.36093	-1.68562	0.376183	LOC100507387	uncharacterized LOC100507387
5853	0.0400364	0.00267114	3.3606	-1.68638	0.305901	LEFTY1	left-right determination factor 1
2767	0.0400364	0.00267221	3.36043	-1.68675	0.513952	PAK3	p21 protein (Cdc42/Rac)-activated kinase 3
4299	0.0401044	0.00267838	3.35948	-1.68888	0.274315	ZNF7	zinc finger protein 7
31833	0.0401044	0.00267915	-3.35936	-1.68915	-0.289953	ANGEL1	angel homolog 1 (Drosophila)
21828	0.0401863	0.00268703	3.35815	-1.69186	0.498581	KIAA1456	KIAA1456
10760	0.0403287	0.00270139	3.35596	-1.69679	0.190485	ATG16L1	autophagy related 16-like 1 (S. cerevisiae)
36984	0.0403609	0.00270475	-3.35544	-1.69794	-0.240043	ZBTB46	zinc finger and BTB domain containing 46
28299	0.0404214	0.00271277	-3.35422	-1.70068	-0.428546	CBS	cystathionine-beta-synthase
34513	0.0404214	0.00271365	3.35409	-1.70098	0.17844	RFX3	regulatory factor X, 3 (influences HLA class II expression)
13501	0.0404775	0.00271941	3.35322	-1.70294	0.0732315	DTL	denticleless E3 ubiquitin protein ligase homolog (Drosophila)
36237	0.0404775	0.00271984	-3.35315	-1.70309	-0.220381	GCC1	GRIP and coiled-coil domain containing 1
38896	0.0404863	0.00272285	-3.35269	-1.70411	-0.615143	GDF15	growth differentiation factor 15
37075	0.0404863	0.0027246	-3.35243	-1.7047	-0.364859	TMEM54	transmembrane protein 54
21624	0.0404863	0.00272474	3.35241	-1.70475	0.324859	PLRG1	pleiotropic regulator 1
8836	0.0405143	0.0027296	-3.35167	-1.7064	-0.195575	CD68	CD68 molecule
29373	0.0405947	0.00273623	3.35067	-1.70864	0.128875	CRYZL1	crystallin, zeta (quinone reductase)-like 1
40450	0.0406505	0.00274243	3.34974	-1.71073	0.273398	BCAS2	breast carcinoma amplified sequence 2
6062	0.0407021	0.00274835	3.34885	-1.71272	0.893159	CHGB	chromogranin B (secretogranin 1)
37009	0.0407088	0.00275002	3.3486	-1.71329	0.23003	DRD1	dopamine receptor D1
15268	0.0407239	0.00275236	3.34825	-1.71407	0.798994	SCN2B	sodium channel, voltage-gated, type II, beta subunit
10617	0.0407239	0.00275416	3.34798	-1.71468	0.27204	DTD1	D-tyrosyl-tRNA deacylase 1
32910	0.0407239	0.0027547	-3.3479	-1.71486	-0.237438	CEACAM4	carcinoembryonic antigen-related cell adhesion molecule 4
4805	0.040746	0.00275741	3.34749	-1.71577	0.0942927	DNAH6	dynein, axonemal, heavy chain 6
6856	0.0407823	0.00276109	-3.34695	-1.717	-0.545764	SFTPC	surfactant protein C
16942	0.0408381	0.00276609	-3.3462	-1.71867	-0.293483	TMEM218	transmembrane protein 218
22453	0.040974	0.00277653	-3.34465	-1.72215	-0.321811	LRG1	leucine-rich alpha-2-glycoprotein 1
16282	0.0410553	0.00278447	-3.34347	-1.72479	-0.393405	RGL4	ral guanine nucleotide dissociation stimulator-like 4
39715	0.0410553	0.00278449	-3.34347	-1.7248	-0.262021	POLG	polymerase (DNA directed), gamma
44648	0.0411819	0.00279431	3.34201	-1.72806	0.358892	NETO1	neuropilin (NRP) and tolloid (TLL)-like 1
1958	0.0412776	0.00280204	3.34087	-1.73061	0.39939	SLITRK3	SLIT and NTRK-like family, member 3
16112	0.0412805	0.00280348	3.34066	-1.73108	0.299259	FAM149B1	family with sequence similarity 149, member B1
1432	0.0413831	0.00281168	3.33946	-1.73378	0.396413	CERS6	ceramide synthase 6
23571	0.0413986	0.00282027	3.3382	-1.7366	0.360741	GUSBP11	glucuronidase, beta pseudogene 11
29874	0.0413986	0.00282058	-3.33815	-1.7367	-0.090487	DMRTC1B///DMRTC1	DMRT-like family C1B///DMRT-like family C1
29084	0.0414466	0.00282593	-3.33737	-1.73846	-0.229395	SPRYD4	SPRY domain containing 4
12488	0.0414567	0.00283021	3.33675	-1.73985	0.275228	NDUFA7	NADH dehydrogenase (ubiquinone) 1 alpha subcomplex, 7, 14.5kDa
8536	0.0414567	0.00283069	-3.33668	-1.74001	-0.250922	EMC6	ER membrane protein complex subunit 6
16090	0.0414567	0.00283407	3.33618	-1.74111	0.276019	AP2S1	adaptor-related protein complex 2, sigma 1 subunit
7763	0.0415482	0.00284238	3.33498	-1.74382	0.243508	NPY2R	neuropeptide Y receptor Y2
19494	0.0415482	0.00284282	3.33491	-1.74396	0.329768	CABLES2	Cdk5 and Abl enzyme substrate 2
42735	0.0415486	0.00284533	-3.33455	-1.74478	-0.643694	MAFF	v-maf musculoaponeurotic fibrosarcoma oncogene homolog F (avian)
15247	0.0415486	0.00284534	3.33455	-1.74478	0.248727	DKFZP547L112	uncharacterized protein DKFZp547L112
3913	0.041664	0.00285448	-3.33322	-1.74774	-0.174941	IKZF1	IKAROS family zinc finger 1 (Ikaros)
8638	0.0416722	0.0028563	-3.33296	-1.74833	-0.87773	C4B	complement component 4B (Chido blood group)
18752	0.041727	0.0028613	3.33224	-1.74995	0.352631	SLC25A14	solute carrier family 25 (mitochondrial carrier, brain), member 14
7085	0.0417328	0.00286295	-3.332	-1.75048	-0.268125	SLC26A6	solute carrier family 26, member 6
19760	0.041835	0.00287121	3.33081	-1.75314	0.0730377	GEN1	GEN1 Holliday junction 5' flap endonuclease
32982	0.041914	0.00287789	-3.32985	-1.75529	-0.511988	THEMIS2	thymocyte selection associated family member 2
12485	0.0419522	0.00288177	-3.3293	-1.75653	-0.71248	TNFRSF12A	tumor necrosis factor receptor superfamily, member 12A
36718	0.0419549	0.00288322	3.32909	-1.757	0.341641	HSPB3	heat shock 27kDa protein 3
28379	0.0420134	0.00288849	3.32833	-1.75869	0.38258	ZKSCAN1	zinc finger with KRAB and SCAN domains 1
4865	0.0420237	0.00289046	-3.32805	-1.75932	-0.53091	SNTA1	syntrophin, alpha 1
29569	0.0420383	0.00289273	-3.32773	-1.76004	-0.255607	HLA-DPB2	major histocompatibility complex, class II, DP beta 2 (pseudogene)
10095	0.0420502	0.0028948	-3.32743	-1.7607	-0.204966	GCHFR	GTP cyclohydrolase I feedback regulator
521	0.0421145	0.0029014	-3.32649	-1.76281	-0.323715	NECAP2	NECAP endocytosis associated 2
17353	0.0421453	0.00290824	3.32552	-1.76498	0.510376	LMO7	LIM domain 7
30017	0.0421453	0.00290913	3.32539	-1.76526	0.305168	MICU1	mitochondrial calcium uptake 1
36584	0.0421453	0.00290994	-3.32528	-1.76552	-0.593879	CCDC11	coiled-coil domain containing 11
7277	0.0421453	0.00291145	3.32507	-1.766	0.263658	ANKRD20A2	ankyrin repeat domain 20 family, member A2
21258	0.0421971	0.00291644	-3.32436	-1.76758	-0.294305	ZNF438	zinc finger protein 438
12427	0.0421971	0.00291763	-3.32419	-1.76796	-0.366648	TSKU	tsukushi, small leucine rich proteoglycan
7281	0.0421971	0.00291882	-3.32402	-1.76834	-0.0870522	OR1F2P	olfactory receptor, family 1, subfamily F, member 2
30508	0.0422983	0.00292962	-3.3225	-1.77175	-0.259611	DVL2	dishevelled segment polarity protein 2
24273	0.0423238	0.00293294	3.32203	-1.7728	0.784355	REEP1	receptor accessory protein 1
1687	0.0423238	0.00293392	-3.32189	-1.7731	-0.246706	CDKN2A	cyclin-dependent kinase inhibitor 2A
36767	0.0423411	0.00293762	-3.32137	-1.77427	-0.228027	DPP3	dipeptidyl-peptidase 3
31311	0.0423411	0.0029402	-3.32101	-1.77508	-0.305994	WDR34	WD repeat domain 34
15886	0.0423632	0.002943	3.32061	-1.77596	0.172491	KDM5B	lysine (K)-specific demethylase 5B
7145	0.0423873	0.00294595	-3.3202	-1.77688	-0.329302	TSPAN6	tetraspanin 6
32651	0.0424691	0.0029529	-3.31923	-1.77906	-0.407085	AIF1	allograft inflammatory factor 1
43963	0.0425608	0.00296183	3.31798	-1.78185	0.295572	EXO5	exonuclease 5
36880	0.0425761	0.0029653	3.3175	-1.78293	0.764098	ARHGEF7	Rho guanine nucleotide exchange factor (GEF) 7
313	0.0425761	0.0029655	3.31747	-1.78299	0.362668	ACP1	acid phosphatase 1, soluble
17412	0.0425761	0.00296718	-3.31723	-1.78352	-0.286298	CHRM5	cholinergic receptor, muscarinic 5
31428	0.0425761	0.00296799	3.31712	-1.78377	0.349591	WSCD2	WSC domain containing 2
21412	0.0426023	0.0029711	-3.31669	-1.78474	-0.454275	HSD17B6	hydroxysteroid (17-beta) dehydrogenase 6
19614	0.0426659	0.00297809	-3.31572	-1.7869	-0.285679	TKT	transketolase
26104	0.0426685	0.00297955	-3.31552	-1.78736	-0.248014	DDX39A	DEAD (Asp-Glu-Ala-Asp) box polypeptide 39A
2553	0.0426791	0.00298253	3.3151	-1.78828	0.570494	DCLK1	doublecortin-like kinase 1
13232	0.0426791	0.00298309	3.31502	-1.78846	0.355064	SETD6	SET domain containing 6
3075	0.0427539	0.00299083	-3.31395	-1.79085	-0.118592	CCNJL	cyclin J-like
35447	0.0427539	0.00299191	-3.3138	-1.79118	-0.180191	HSBP1L1	heat shock factor binding protein 1-like 1
29202	0.0427563	0.00299526	3.31334	-1.79221	0.319588	RAB36	RAB36, member RAS oncogene family
41	0.0427563	0.00299606	-3.31323	-1.79246	-0.269552	ADORA3	adenosine A3 receptor
29750	0.0427563	0.00299721	-3.31307	-1.79282	-0.170588	FBXO17	F-box protein 17
4292	0.042768	0.00300036	3.31264	-1.79379	0.172771	LOC100506271	uncharacterized LOC100506271
2946	0.042768	0.00300187	3.31243	-1.79425	0.194427	CLCC1	chloride channel CLIC-like 1
25979	0.0428263	0.0030103	3.31127	-1.79684	0.499962	PPP3CA	protein phosphatase 3, catalytic subunit, alpha isozyme
22929	0.0428263	0.00301109	3.31116	-1.79708	0.286752	MDP1	magnesium-dependent phosphatase 1
37567	0.0428492	0.00301527	-3.31059	-1.79836	-0.371799	ZFHX3	zinc finger homeobox 3
2270	0.042852	0.00302017	3.30992	-1.79986	0.302768	STAU2	staufen double-stranded RNA binding protein 2
25176	0.042852	0.00302123	3.30977	-1.80019	0.240043	PTGES3L-AARSD1	PTGES3L-AARSD1 readthrough
29463	0.042852	0.00302214	3.30965	-1.80047	0.523097	WSB1	WD repeat and SOCS box containing 1
20569	0.042852	0.0030232	3.3095	-1.80079	0.0787404	SLC17A8	solute carrier family 17 (sodium-dependent inorganic phosphate cotransporter), member 8
16089	0.042852	0.00302446	3.30933	-1.80117	0.202541	TMX3	thioredoxin-related transmembrane protein 3
45105	0.0429102	0.00302985	-3.3086	-1.80282	-0.407619	SLCO2B1	solute carrier organic anion transporter family, member 2B1
20873	0.0429184	0.00303214	3.30828	-1.80352	0.100094	VWDE	von Willebrand factor D and EGF domains
7748	0.0429184	0.003033	3.30817	-1.80378	0.373903	KIAA1644	KIAA1644
31831	0.0429985	0.00304252	3.30687	-1.80667	0.0777626	EXOG	endo/exonuclease (5'-3'), endonuclease G-like
4707	0.0430097	0.00304483	-3.30656	-1.80737	-0.210058	NR0B1	nuclear receptor subfamily 0, group B, member 1
25404	0.0430097	0.00304589	3.30641	-1.80769	0.252328	PTPN3	protein tyrosine phosphatase, non-receptor type 3
12998	0.0430221	0.00304806	3.30612	-1.80835	0.0907132	SLC17A4	solute carrier family 17 (sodium phosphate), member 4
29251	0.0430425	0.00305079	-3.30575	-1.80918	-0.923922	SPON1	spondin 1, extracellular matrix protein
25371	0.0430714	0.00305413	3.30529	-1.81019	0.297217	SLC7A4	solute carrier family 7 (orphan transporter), member 4
26240	0.0431089	0.00305808	3.30476	-1.81138	0.369546	GRHL2	grainyhead-like 2 (Drosophila)
7095	0.0431582	0.00306417	3.30394	-1.81322	0.476813	FAM187A	family with sequence similarity 187, member A
35898	0.0432273	0.00307037	-3.3031	-1.81508	-0.114315	CFHR2	complement factor H-related 2
10342	0.0432778	0.0030761	3.30233	-1.81681	0.317289	UBE3A	ubiquitin protein ligase E3A
24809	0.0434331	0.00309019	-3.30044	-1.82103	-0.129544	HOTAIRM1	HOXA transcript antisense RNA, myeloid-specific 1
2552	0.0434909	0.00309648	-3.2996	-1.8229	-0.296695	TM9SF1	transmembrane 9 superfamily member 1
4702	0.0434909	0.00309691	-3.29954	-1.82303	-0.170523	ATP5SL	ATP5S-like
24516	0.0435582	0.00310301	3.29873	-1.82485	0.247401	RBM12	RNA binding motif protein 12
30629	0.0436087	0.00310791	3.29808	-1.8263	0.370707	CUL5	cullin 5
27831	0.0436224	0.00311058	-3.29772	-1.8271	-0.41208	OLIG1	oligodendrocyte transcription factor 1
5493	0.0436224	0.0031115	-3.2976	-1.82737	-0.279146	RAB43	RAB43, member RAS oncogene family
4714	0.0436605	0.00311552	3.29706	-1.82856	0.317068	FREM1	FRAS1 related extracellular matrix 1
4082	0.0437046	0.00312334	-3.29603	-1.83087	-0.261908	MAPKAPK2	mitogen-activated protein kinase-activated protein kinase 2
6568	0.0437046	0.00312397	3.29594	-1.83106	0.383288	RWDD2B	RWD domain containing 2B
26632	0.0437046	0.00312598	-3.29568	-1.83166	-0.32921	LOC286467	family with sequence similarity 195, member A pseudogene
29288	0.0437046	0.00312764	-3.29546	-1.83214	-0.242985	C2orf68	chromosome 2 open reading frame 68
4199	0.0438446	0.00314127	3.29366	-1.83616	0.103602	ZNF682	zinc finger protein 682
37529	0.0438446	0.00314139	-3.29364	-1.83619	-0.11851	PKDREJ	polycystic kidney disease (polycystin) and REJ homolog (sperm receptor for egg jelly homolog, sea urchin)
20416	0.0438446	0.00314179	-3.29359	-1.83631	-0.412017	OPLAH	5-oxoprolinase (ATP-hydrolysing)
9508	0.0439248	0.00315149	3.29231	-1.83916	0.346406	SLFN5	schlafen family member 5
3529	0.0439979	0.00315837	3.29141	-1.84117	0.450543	SIDT1	SID1 transmembrane family, member 1
8608	0.0439979	0.00315937	3.29128	-1.84146	0.139372	C2CD3	C2 calcium-dependent domain containing 3
40200	0.0441147	0.00316908	3.29001	-1.84429	0.58492	RBFOX1	RNA binding protein, fox-1 homolog (C. elegans) 1
27031	0.0441438	0.00317249	-3.28956	-1.84529	-0.357182	MOB3A	MOB kinase activator 3A
19471	0.0441788	0.00318167	3.28837	-1.84795	0.261597	ZNF322	zinc finger protein 322
17570	0.0441788	0.00318358	-3.28812	-1.84851	-0.299938	FGFRL1	fibroblast growth factor receptor-like 1
29788	0.0441788	0.00318492	-3.28794	-1.8489	-0.193366	FXYD2	FXYD domain containing ion transport regulator 2
26437	0.0441788	0.00318596	3.28781	-1.8492	0.63607	PNMA5	paraneoplastic Ma antigen family member 5
21803	0.0441788	0.00318612	-3.28779	-1.84924	-0.230833	FEZF2	FEZ family zinc finger 2
21158	0.0441788	0.00318692	-3.28769	-1.84947	-0.156124	TRAF7	TNF receptor-associated factor 7, E3 ubiquitin protein ligase
8439	0.0442818	0.00319941	-3.28607	-1.85308	-0.107367	ZC2HC1C	zinc finger, C2HC-type containing 1C
5511	0.0442818	0.00320166	3.28577	-1.85373	0.322044	EEPD1	endonuclease/exonuclease/phosphatase family domain containing 1
10548	0.0442818	0.00320214	-3.28571	-1.85387	-0.137651	RAX	retina and anterior neural fold homeobox
35705	0.0442818	0.00320248	3.28567	-1.85397	0.271625	EXTL3	exostosin-like glycosyltransferase 3
15901	0.0442818	0.00320249	-3.28567	-1.85397	-0.205997	IL2RB	interleukin 2 receptor, beta
205	0.0442818	0.00320363	3.28552	-1.8543	0.381496	TRIM36	tripartite motif containing 36
36966	0.0442886	0.00320649	-3.28515	-1.85512	-0.337336	RUNX3	runt-related transcription factor 3
2200	0.0442886	0.00320678	3.28511	-1.85521	0.313013	FAM102B	family with sequence similarity 102, member B
15867	0.0443367	0.00321261	-3.28436	-1.85688	-0.22456	RNASEL	ribonuclease L (2',5'-oligoisoadenylate synthetase-dependent)
36882	0.0444249	0.00322198	3.28315	-1.85957	0.451404	SLC25A36	solute carrier family 25 (pyrimidine nucleotide carrier ), member 36
19434	0.0444359	0.00322426	3.28286	-1.86022	0.149278	STT3B	STT3B, subunit of the oligosaccharyltransferase complex (catalytic)
6982	0.0444359	0.00322543	3.28271	-1.86056	0.476589	RNF219	ring finger protein 219
6771	0.044441	0.00323069	-3.28204	-1.86206	-0.19471	ITGB8	integrin, beta 8
15973	0.044441	0.00323126	-3.28196	-1.86223	-0.348019	ZFP36L1	ZFP36 ring finger protein-like 1
8681	0.044441	0.00323197	-3.28187	-1.86243	-0.641583	S100A12	S100 calcium binding protein A12
27141	0.044441	0.00323379	3.28164	-1.86295	0.20699	CDH3	cadherin 3, type 1, P-cadherin (placental)
18942	0.0444431	0.00323599	3.28136	-1.86357	0.123015	IFNE	interferon, epsilon
31650	0.0444431	0.00323661	-3.28128	-1.86375	-0.118006	S100A7	S100 calcium binding protein A7
1271	0.0445167	0.00324375	3.28037	-1.86578	0.4517	LINC00086	long intergenic non-protein coding RNA 86
8124	0.0445167	0.00324463	3.28025	-1.86603	0.911167	NCALD	neurocalcin delta
11358	0.0445255	0.00324661	3.28	-1.8666	0.0987916	KRTAP4-9	keratin associated protein 4-9
15340	0.0445277	0.0032481	3.27981	-1.86702	0.137238	POLR1E	polymerase (RNA) I polypeptide E, 53kDa
7398	0.0445308	0.00325323	3.27916	-1.86848	0.0929874	ERAP1	endoplasmic reticulum aminopeptidase 1
37247	0.0445308	0.0032541	3.27904	-1.86872	0.41111	NXPH1	neurexophilin 1
31155	0.0445308	0.00325576	-3.27883	-1.86919	-0.315398	HEBP1	heme binding protein 1
36164	0.0445308	0.00325616	-3.27878	-1.86931	-0.14088	TGIF2	TGFB-induced factor homeobox 2
34973	0.0445308	0.00325622	-3.27877	-1.86932	-0.317848	NPC1	Niemann-Pick disease, type C1
27468	0.0445308	0.00325634	-3.27876	-1.86936	-0.268914	DAPK2	death-associated protein kinase 2
8120	0.0445677	0.00326129	-3.27813	-1.87076	-0.300291	SH3BP2	SH3-domain binding protein 2
43451	0.0445677	0.0032617	3.27808	-1.87087	0.52629	KIAA1324	KIAA1324
238	0.044586	0.00326437	-3.27774	-1.87163	-0.228108	ATPAF2	ATP synthase mitochondrial F1 complex assembly factor 2
42932	0.0446497	0.00327115	-3.27688	-1.87354	-0.311447	TMEM216	transmembrane protein 216
4543	0.0446497	0.00327218	-3.27675	-1.87383	-0.258145	IQCK	IQ motif containing K
30443	0.0447007	0.00327813	3.276	-1.87551	0.395964	DPP8	dipeptidyl-peptidase 8
12685	0.044769	0.00328448	3.27519	-1.8773	0.404182	LOC100507165	uncharacterized LOC100507165
10049	0.0447867	0.00328712	3.27486	-1.87804	0.348421	TMED4	transmembrane emp24 protein transport domain containing 4
10416	0.0448561	0.00329607	3.27373	-1.88054	0.266207	COLEC11	collectin sub-family member 11
39873	0.0448561	0.00329625	-3.27371	-1.88059	-0.144349	GPBAR1	G protein-coupled bile acid receptor 1
10135	0.0448906	0.00330013	3.27322	-1.88168	0.51027	NR3C1	nuclear receptor subfamily 3, group C, member 1 (glucocorticoid receptor)
29806	0.0449006	0.00330355	-3.2728	-1.88264	-0.146373	HIST1H2BG	histone cluster 1, H2bg
9693	0.0449052	0.00330524	-3.27258	-1.88311	-0.153804	ZSCAN16	zinc finger and SCAN domain containing 16
33666	0.0449628	0.00331397	-3.27149	-1.88554	-0.218706	TP53TG1	TP53 target 1 (non-protein coding)
14058	0.0449628	0.0033141	-3.27147	-1.88558	-0.18038	LILRA1	leukocyte immunoglobulin-like receptor, subfamily A (with TM domain), member 1
11253	0.0449628	0.00331497	3.27136	-1.88582	0.238077	ELL2	elongation factor, RNA polymerase II, 2
9790	0.0449628	0.00331784	3.27101	-1.88662	0.235142	KRR1	KRR1, small subunit (SSU) processome component, homolog (yeast)
906	0.0452617	0.00334232	3.26796	-1.8934	0.280499	2014-03-06	membrane-associated ring finger (C3HC4) 6, E3 ubiquitin protein ligase
15649	0.0453012	0.00334796	3.26726	-1.89495	0.27926	SLC25A46	solute carrier family 25, member 46
41795	0.0453305	0.00335165	3.2668	-1.89597	0.462042	RTN4R	reticulon 4 receptor
3629	0.0453305	0.00335284	-3.26666	-1.8963	-0.124987	GJB2	gap junction protein, beta 2, 26kDa
23770	0.0453354	0.00335724	-3.26611	-1.89751	-0.269329	OGG1	8-oxoguanine DNA glycosylase
16193	0.0453354	0.00335727	-3.26611	-1.89751	-0.628492	NDRG2	NDRG family member 2
3633	0.0453566	0.0033602	3.26575	-1.89832	0.379472	EFCAB7	EF-hand calcium binding domain 7
10558	0.0453908	0.00336549	-3.26509	-1.89977	-0.175816	WIPF1	WAS/WASL interacting protein family, member 1
112	0.0453908	0.00336724	3.26488	-1.90025	0.544613	LINC00340	long intergenic non-protein coding RNA 340
15584	0.0453908	0.00336865	-3.2647	-1.90064	-0.389351	EHBP1L1	EH domain binding protein 1-like 1
20060	0.0453908	0.00337178	3.26432	-1.90149	0.244528	ABI2	abl-interactor 2
36918	0.0453908	0.0033731	-3.26416	-1.90185	-0.348397	RHOG	ras homolog family member G
31935	0.0453909	0.00337498	3.26393	-1.90237	0.142809	SPRR2G	small proline-rich protein 2G
37860	0.0454536	0.00338109	-3.26317	-1.90403	-0.113505	PGLYRP2	peptidoglycan recognition protein 2
33037	0.0454536	0.00338265	3.26298	-1.90446	0.735161	GPR26	G protein-coupled receptor 26
181	0.0454536	0.00338373	3.26285	-1.90475	0.0805968	PRKAA2	protein kinase, AMP-activated, alpha 2 catalytic subunit
7070	0.0454545	0.00338652	-3.26251	-1.90551	-0.137979	SYNE2	spectrin repeat containing, nuclear envelope 2
33529	0.0454664	0.00338876	3.26223	-1.90612	0.231496	FN1	fibronectin 1
9703	0.0455025	0.00339282	3.26174	-1.90723	0.225346	LOC100505915	uncharacterized LOC100505915
40798	0.0455124	0.00339562	3.2614	-1.90799	0.415583	PPFIA2	protein tyrosine phosphatase, receptor type, f polypeptide (PTPRF), interacting protein (liprin), alpha 2
43005	0.0455124	0.003397	3.26123	-1.90836	0.130933	ACVR2A	activin A receptor, type IIA
6390	0.0455401	0.00340171	-3.26065	-1.90964	-0.661962	MGST1	microsomal glutathione S-transferase 1
17924	0.0457299	0.00341936	-3.25851	-1.91441	-0.311698	LOC644656	uncharacterized LOC644656
8298	0.045896	0.00343591	-3.2565	-1.91886	-0.26357	NAGLU	N-acetylglucosaminidase, alpha
11859	0.0460426	0.00344826	3.25501	-1.92217	0.134823	DNAH14	dynein, axonemal, heavy chain 14
10570	0.0460502	0.00345021	3.25478	-1.92269	0.21958	PDPR	pyruvate dehydrogenase phosphatase regulatory subunit
40620	0.0461385	0.00346048	-3.25354	-1.92543	-0.433927	GJC2	gap junction protein, gamma 2, 47kDa
39037	0.0461385	0.00346079	-3.25351	-1.92552	-0.410005	MYO15B	myosin XVB pseudogene
24176	0.0461385	0.00346203	-3.25336	-1.92585	-0.113818	CHRNA5	cholinergic receptor, nicotinic, alpha 5 (neuronal)
10415	0.0461385	0.00346285	3.25326	-1.92606	0.239896	ZNF502	zinc finger protein 502
24186	0.0461385	0.00346406	3.25311	-1.92639	0.151899	KIAA1586	KIAA1586
42660	0.0461385	0.00346512	3.25299	-1.92667	0.271677	TBC1D24	TBC1 domain family, member 24
7715	0.0461633	0.00346837	3.2526	-1.92753	0.250591	ANKRD20A12P	ankyrin repeat domain 20 family, member A12, pseudogene
28747	0.0461695	0.00347022	-3.25238	-1.92802	-0.117972	RPS16P5///ELOVL5	ribosomal protein S16 pseudogene 5///ELOVL fatty acid elongase 5
12099	0.0461703	0.00347267	3.25209	-1.92867	0.112964	AMMECR1	Alport syndrome, mental retardation, midface hypoplasia and elliptocytosis chromosomal region gene 1
24712	0.0461703	0.00347858	-3.25138	-1.93024	-0.841138	DDIT4	DNA-damage-inducible transcript 4
29331	0.0461794	0.00348192	3.25098	-1.93113	0.504007	BNIP3	BCL2/adenovirus E1B 19kDa interacting protein 3
40225	0.0462176	0.00348629	-3.25046	-1.93228	-0.281672	P4HA2	prolyl 4-hydroxylase, alpha polypeptide II
6705	0.0463696	0.00350053	-3.24877	-1.93604	-0.282628	PARVA	parvin, alpha
19217	0.0464194	0.00350786	3.2479	-1.93797	0.752553	PRKCB	protein kinase C, beta
9325	0.0465694	0.00352259	-3.24616	-1.94183	-0.397432	KIF19	kinesin family member 19
8211	0.0465785	0.00352607	-3.24575	-1.94274	-0.0977648	HK3	hexokinase 3 (white cell)
6251	0.0466517	0.00353301	3.24493	-1.94456	0.311107	GABRB2	gamma-aminobutyric acid (GABA) A receptor, beta 2
23331	0.046734	0.00354065	-3.24403	-1.94654	-0.171755	DHRS13	dehydrogenase/reductase (SDR family) member 13
36981	0.0467759	0.00354522	-3.2435	-1.94773	-0.261962	PDE9A	phosphodiesterase 9A
13637	0.0469214	0.00356268	3.24146	-1.95226	0.478342	SEC14L5	SEC14-like 5 (S. cerevisiae)
39501	0.0469597	0.00356845	-3.24079	-1.95375	-0.447945	PC	pyruvate carboxylase
40799	0.0469597	0.003569	3.24072	-1.95389	0.799311	NAP1L3	nucleosome assembly protein 1-like 3
14227	0.0470088	0.00357413	3.24012	-1.95522	0.195464	KLHL24	kelch-like family member 24
4496	0.0470447	0.00357828	3.23964	-1.95629	0.453772	MKL2	MKL/myocardin-like 2
10424	0.0470742	0.00358193	-3.23922	-1.95723	-0.731097	SLC9A3R2	solute carrier family 9, subfamily A (NHE3, cation proton antiporter 3), member 3 regulator 2
1903	0.0471095	0.00358603	3.23874	-1.95828	0.173296	CDC40	cell division cycle 40
18099	0.0471858	0.00359749	-3.23742	-1.96122	-0.435294	GLIS3	GLIS family zinc finger 3
13866	0.0471975	0.0035998	-3.23715	-1.96181	-0.271725	FADD	Fas (TNFRSF6)-associated via death domain
42199	0.0472738	0.00360704	-3.23632	-1.96366	-0.157617	WISP1	WNT1 inducible signaling pathway protein 1
22841	0.0473102	0.00361123	3.23583	-1.96473	0.266002	DLEU7	deleted in lymphocytic leukemia, 7
571	0.0474577	0.00362533	3.23421	-1.96832	0.392617	PRKCE	protein kinase C, epsilon
27809	0.0475035	0.00363025	3.23365	-1.96958	0.209551	TOP3A	topoisomerase (DNA) III alpha
26160	0.0475557	0.00363566	-3.23303	-1.97095	-0.187282	SH3PXD2B	SH3 and PX domains 2B
31439	0.0476275	0.00364258	3.23224	-1.9727	0.562189	CDKL5	cyclin-dependent kinase-like 5
31421	0.047674	0.00364756	-3.23167	-1.97396	-0.228862	PRDM2	PR domain containing 2, with ZNF domain
22103	0.0476764	0.00364918	3.23149	-1.97437	0.774381	PHYHIP	phytanoyl-CoA 2-hydroxylase interacting protein
5888	0.0477218	0.00365409	-3.23093	-1.9756	-0.12652	UNC5CL	unc-5 homolog C (C. elegans)-like
2982	0.0477677	0.00365998	-3.23026	-1.97709	-0.440803	ASAP3	ArfGAP with SH3 domain, ankyrin repeat and PH domain 3
33403	0.0477809	0.0036629	-3.22993	-1.97782	-0.166469	TFAP2C	transcription factor AP-2 gamma (activating enhancer binding protein 2 gamma)
907	0.0478159	0.00366702	3.22946	-1.97886	0.693496	HIVEP2	human immunodeficiency virus type I enhancer binding protein 2
8274	0.0478391	0.00367035	3.22908	-1.97969	0.316189	COX7A2L	cytochrome c oxidase subunit VIIa polypeptide 2 like
6076	0.0478391	0.00367166	3.22893	-1.98002	0.112082	COL14A1	collagen, type XIV, alpha 1
13513	0.0478462	0.00367364	3.22871	-1.98052	0.83637	SNCA	synuclein, alpha (non A4 component of amyloid precursor)
12898	0.0478574	0.00367593	3.22845	-1.9811	0.150475	KLHL20	kelch-like family member 20
21210	0.047884	0.00367941	3.22806	-1.98197	0.168806	TMC4	transmembrane channel-like 4
21523	0.0478959	0.00368311	3.22764	-1.98289	0.40704	ST6GALNAC5	ST6 (alpha-N-acetyl-neuraminyl-2,3-beta-galactosyl-1,3)-N-acetylgalactosaminide alpha-2,6-sialyltransferase 5
11473	0.0478959	0.00368516	3.22741	-1.9834	0.32441	EXOC8	exocyst complex component 8
23805	0.0478959	0.00368594	3.22732	-1.9836	0.430437	PCSK1N	proprotein convertase subtilisin/kexin type 1 inhibitor
20005	0.0478959	0.00368618	-3.22729	-1.98366	-0.569469	BMPR1B	bone morphogenetic protein receptor, type IB
28362	0.0478959	0.0036875	3.22714	-1.98399	0.235648	GOLT1B	golgi transport 1B
32791	0.0478978	0.00368908	-3.22696	-1.98438	-0.137973	CTSC	cathepsin C
42497	0.0479129	0.00369268	-3.22656	-1.98528	-0.103051	SLC40A1	solute carrier family 40 (iron-regulated transporter), member 1
[truncated: 68 more rows]
