# Supplementary material for: An Effective Method to Identify Shared Pathways and Common Factors among Neurodegenerative Diseases
Source: PLoS One. 2015 Nov 17;10(11):e0143045. doi: 10.1371/journal.pone.0143045 (PMC4648499; doi:10.1371/journal.pone.0143045)
Supplement: S4 File — (XLS) [file pone.0143045.s004.xls]

## Sheet: Adherens_junction_components
50 components of adherens junction
KEGG entry	KEGG label
gene	ACP1
gene	ACTB+ACTG1
complex	ACTN4+ACTN1+ACTN2+ACTN3
gene	BAIAP2
gene	CDC42
gene	CDH1
gene	CREBBP
gene	CSNK2A1
gene	CTNNA1
gene	CTNNB1
gene	CTNND1
complex	EGFR+ERBB2
gene	FARP2
gene	FER
gene	FGFR1
gene	FYN
gene	IGF1R
gene	INSR
gene	IQGAP1
gene	LEF1
gene	LMO7
gene	MAP3K7
complex	MAPK1+MAPK3
gene	MET
gene	MLLT4
gene	NLK
gene	PARD3
gene	PTPN1
gene	PTPN6
gene	PTPRB
gene	PTPRF
gene	PTPRJ
gene	PTPRM
complex	PVRL3+PVRL1+PVRL2+PVRL4
complex	RAC1+RAC2+RAC3
gene	RHOA
complex	SMAD2+SMAD3
gene	SMAD4
gene	SNAI1
gene	SNAI2
gene	SORBS1
gene	SRC
gene	SSX2IP
complex	TGFBR1+TGFBR2
gene	TJP1
gene	VCL
gene	WAS
complex	WASF2+WASF1+WASF3
gene	WASL
gene	YES1

## Sheet: Tight_junction_components
50 components of tight junction
KEGG entry	KEGG label
complex	ACTB,ACTG1
complex	ACTN4,ACTN1,ACTN2,ACTN3
complex	AKT3,AKT1,AKT2,AKT2
gene	AMOTL1
gene	ASH1L
gene	CASK
gene	CDC42
gene	CDK4
gene	CGN
complex	CLDN1-20,CLDN22-24
gene	CRB3
gene	CSNK2A1
complex	CTNNA1,CTNNA2,CTNNA3
gene	CTNNB1
complex	CTTN,HCLS1
complex	EPB41,EPB41L1,EPB41L2,EPB41L3
gene	EXOC3
gene	EXOC4
gene	GNAI1
complex	IGSF5,F11R,JAM2,JAM3
gene	INADL
complex	LLGL2,LLGL1
gene	MAGI1
complex	MAGI3,MAGI2
gene	MLLT4
gene	MPDZ
gene	MPP5
complex	MYH1-14,MYL2,MYL5,MYL7,MYL9-10,MYL12A,MYL12B,MYLPF
gene	OCLN
gene	PARD3
complex	PARD6A,PARD6B,PARD6G
complex	PPP2CA,PPP2R1B,PPP2R1B
complex	PRKCA,PRKCB,PRKCE
complex	PRKCI,PRKC2
gene	PTEN
gene	RAB13
gene	RAB3B
gene	RHOA
complex	RRAS2,MRAS,KRAS,NRAS
gene	SPTAN1
gene	SRC
gene	SYMPK
gene	TJAP1
gene	TJP1
gene	TJP2
gene	TJP3
gene	VAPA
gene	YBX3
gene	YES1
gene	ZAK
